# Supplementary material for: Methyl 2-(1,1,3-trioxo-2,3-dihydro-1,2-benzothia­zol-2-yl)acetate: a monoclinic polymorph
Source: Acta Crystallogr Sect E Struct Rep Online. 2010 Apr 10;66(Pt 5):o1028. doi: 10.1107/S1600536810012006 (PMC2979295; doi:10.1107/S1600536810012006)
Supplement: Supplementary file 1 [file e-66-o1028-sup1.cif]

##############################################################################
###                                                                        ###
###        Electronic paper (Acta Crystallographica Section E)             ###
###                                                                        ###
##############################################################################
#                                                                            #
# This CIF contains the data in a paper accepted for publication in Acta     #
# Crystallographica Section E. It conforms to the requirements of Notes      #
# for Authors for Section E, and has been peer reviewed under the auspices   #
# of the IUCr Commission on Journals.                                        #
#                                                                            #
# Full details of the Crystallographic Information File format               #
# are given in the paper "The Crystallographic Information File (CIF):       #
# a New Standard Archive File for Crystallography" by S. R. Hall, F. H.      #
# Allen and I. D. Brown [Acta Cryst. (1991), A47, 655-685].                  #
#                                                                            #
# The current version of the core CIF dictionary is obtainable from          #
# ftp://ftp.iucr.org/pub/cif_core.dic. The current version number is 2.4.    #
#                                                                            #
# Software is freely available for graphical display of the structure(s) in  #
# this CIF.  For information consult the CIF home page http://www.iucr.org/  #
# cif/home.html                                                              #
#                                                                            #
# This file may be used for bona fide research purposes within the           #
# scientific community so long as proper attribution is given to the journal # 
# article from which it was obtained.                                        #
#                                                                            #
##############################################################################
                                             
data_I
_audit_creation_method     SHELXL-97
_chemical_name_systematic
;
methyl 2-(1,1,3-trioxo-2,3-dihydro-1,2-benzothiazol-2-yl)acetate
;
_chemical_name_common
;
;
_chemical_formula_moiety     'C10 H9 N O5 S'
_chemical_formula_sum     'C10 H9 N O5 S'
_chemical_formula_iupac     'C10 H9 N O5 S'
_chemical_formula_weight     255.24
_chemical_melting_point     ?
_symmetry_cell_setting     monoclinic
_symmetry_space_group_name_H-M     'P 21/n'
_symmetry_space_group_name_hall     '-P 2yn'
loop_
    _symmetry_equiv_pos_as_xyz
    'x, y, z'
    '-x+1/2, y+1/2, -z+1/2'
    '-x, -y, -z'
    'x-1/2, -y-1/2, z-1/2'
_cell_length_a     8.9418(4)
_cell_length_b     12.7595(6)
_cell_length_c     10.3145(5)
_cell_angle_alpha     90.00
_cell_angle_beta     107.3000(10)
_cell_angle_gamma     90.00
_cell_volume     1123.57(9)
_cell_formula_units_Z     4
_cell_measurement_reflns_used     4707
_cell_measurement_theta_min     2.65
_cell_measurement_theta_max     26.65
_cell_measurement_temperature     296(2)
_exptl_crystal_description     needles
_exptl_crystal_colour     Colourless
_exptl_crystal_size_max     0.43
_exptl_crystal_size_mid     0.41
_exptl_crystal_size_min     0.13
_exptl_crystal_density_diffrn     1.509
_exptl_crystal_density_meas     ?
_exptl_crystal_density_method     'not measured'
_exptl_crystal_F_000     528
_exptl_absorpt_coefficient_mu     0.297
_exptl_absorpt_correction_type     multi-scan
_exptl_absorpt_process_details     '(SADABS; Sheldrick, 2004)'
_exptl_absorpt_correction_T_min     0.8829
_exptl_absorpt_correction_T_max     0.9624
_exptl_special_details
;
;
_diffrn_ambient_temperature     296(2)
_diffrn_radiation_type     MoK\a
_diffrn_radiation_wavelength     0.71073
_diffrn_radiation_source     'fine-focus sealed tube'
_diffrn_radiation_monochromator     graphite
_diffrn_measurement_device_type     'Bruker APEXII CCD area-detector'
_diffrn_measurement_method     'phi and omega scans'
_diffrn_detector_area_resol_mean     ?
_diffrn_reflns_number     12621
_diffrn_reflns_av_R_equivalents     0.0254
_diffrn_reflns_av_sigmaI/netI     0.0220
_diffrn_reflns_theta_min     2.61
_diffrn_reflns_theta_max     28.35
_diffrn_reflns_theta_full     28.35
_diffrn_measured_fraction_theta_max     0.998
_diffrn_measured_fraction_theta_full     0.998
_diffrn_reflns_limit_h_min     -11
_diffrn_reflns_limit_h_max     11
_diffrn_reflns_limit_k_min     -16
_diffrn_reflns_limit_k_max     17
_diffrn_reflns_limit_l_min     -13
_diffrn_reflns_limit_l_max     12
_diffrn_standards_number     ?
_diffrn_standards_interval_count     ?
_diffrn_standards_interval_time     ?
_diffrn_standards_decay_%     ?
_refine_special_details
;
Refinement of <i>F</i>^2^ against ALL reflections. The weighted <i>R</i>-factor
wR and goodness of fit <i>S</i> are based on <i>F</i>^2^, conventional
<i>R</i>-factors <i>R</i> are based on <i>F</i>, with <i>F</i> set to zero for
negative <i>F</i>^2^. The threshold expression of <i>F</i>^2^ >
2\s(<i>F</i>^2^) is used only for calculating <i>R</i>-factors(gt) etc. and is
not relevant to the choice of reflections for refinement. <i>R</i>-factors
based on <i>F</i>^2^ are statistically about twice as large as those based on
<i>F</i>, and <i>R</i>- factors based on ALL data will be even larger.
;
_reflns_number_total     2796
_reflns_number_gt     2022
_reflns_threshold_expression     I>2\s(I)
_refine_ls_structure_factor_coef     Fsqd
_refine_ls_matrix_type     full
_refine_ls_R_factor_all     0.0587
_refine_ls_R_factor_gt     0.0393
_refine_ls_wR_factor_gt     0.1035
_refine_ls_wR_factor_ref     0.1148
_refine_ls_goodness_of_fit_ref     1.025
_refine_ls_restrained_S_all     1.025
_refine_ls_number_reflns     2796
_refine_ls_number_parameters     155
_refine_ls_number_restraints     0
_refine_ls_hydrogen_treatment     constr
_refine_ls_weighting_scheme     calc
_refine_ls_weighting_details
         'calc w=1/[\s^2^(Fo^2^)+(0.0523P)^2^+0.2836P] where P=(Fo^2^+2Fc^2^)/3'
_atom_sites_solution_hydrogens     geom
_atom_sites_solution_primary     direct
_atom_sites_solution_secondary     difmap
_refine_ls_shift/su_max     0.000
_refine_ls_shift/su_mean     0.000
_refine_diff_density_max     0.239
_refine_diff_density_min     -0.318
_refine_ls_extinction_method     none
_refine_ls_extinction_coef     ?
loop_
    _atom_type_symbol
    _atom_type_description
    _atom_type_scat_dispersion_real
    _atom_type_scat_dispersion_imag
    _atom_type_scat_source
    'C' 'C' 0.0033 0.0016
                         'International Tables Vol C Tables 4.2.6.8 and 6.1.1.4'
    'H' 'H' 0.0000 0.0000
                         'International Tables Vol C Tables 4.2.6.8 and 6.1.1.4'
    'N' 'N' 0.0061 0.0033
                         'International Tables Vol C Tables 4.2.6.8 and 6.1.1.4'
    'O' 'O' 0.0106 0.0060
                         'International Tables Vol C Tables 4.2.6.8 and 6.1.1.4'
    'S' 'S' 0.1246 0.1234
                         'International Tables Vol C Tables 4.2.6.8 and 6.1.1.4'
_computing_data_collection     'APEX2 (Bruker, 2007)'
_computing_cell_refinement     'SAINT (Bruker, 2007)'
_computing_data_reduction     'SAINT (Bruker, 2007)'
_computing_structure_solution     'SHELXS97 (Sheldrick, 2008)'
_computing_structure_refinement     'SHELXL97 (Sheldrick, 2008)'
_computing_molecular_graphics     'PLATON (Spek, 2009)'
_computing_publication_material
                                'WinGX (Farrugia, 1999) and PLATON (Spek, 2009)'
loop_
    _atom_site_type_symbol
    _atom_site_label
    _atom_site_fract_x
    _atom_site_fract_y
    _atom_site_fract_z
    _atom_site_U_iso_or_equiv
    _atom_site_adp_type
    _atom_site_calc_flag
    _atom_site_refinement_flags
    _atom_site_occupancy
    _atom_site_disorder_assembly
    _atom_site_disorder_group
    S S1 0.38220(5) 0.08616(4) 0.63435(4) 0.05841(18) Uani d . 1 . .
    O O1 0.16399(18) 0.16167(11) 0.27984(13) 0.0700(4) Uani d . 1 . .
    O O2 0.33381(18) 0.13244(13) 0.74048(13) 0.0744(4) Uani d . 1 . .
    O O3 0.54303(16) 0.05974(16) 0.66339(16) 0.0892(5) Uani d . 1 . .
    O O4 0.17124(19) 0.34008(12) 0.54605(16) 0.0776(4) Uani d . 1 . .
    O O5 0.33001(19) 0.44091(12) 0.46863(15) 0.0729(4) Uani d . 1 . .
    N N1 0.3269(2) 0.16078(13) 0.49608(15) 0.0602(4) Uani d . 1 . .
    C C1 0.25915(19) -0.01610(14) 0.55496(17) 0.0491(4) Uani d . 1 . .
    C C2 0.2399(3) -0.11272(17) 0.6095(2) 0.0649(5) Uani d . 1 . .
    H H2 0.2951 -0.1303 0.6984 0.078 Uiso calc R 1 . .
    C C3 0.1358(3) -0.18129(17) 0.5268(2) 0.0720(6) Uani d . 1 . .
    H H3 0.1196 -0.2466 0.5605 0.086 Uiso calc R 1 . .
    C C4 0.0549(3) -0.15539(16) 0.3951(2) 0.0681(6) Uani d . 1 . .
    H H4 -0.0144 -0.2036 0.3413 0.082 Uiso calc R 1 . .
    C C5 0.0746(2) -0.05929(15) 0.3415(2) 0.0556(4) Uani d . 1 . .
    H H5 0.0201 -0.0423 0.2523 0.067 Uiso calc R 1 . .
    C C6 0.17697(18) 0.01082(13) 0.42324(16) 0.0449(4) Uani d . 1 . .
    C C7 0.2156(2) 0.11722(15) 0.38655(17) 0.0508(4) Uani d . 1 . .
    C C8 0.3914(3) 0.26501(17) 0.4912(2) 0.0697(6) Uani d . 1 . .
    H H8A 0.4143 0.2735 0.4056 0.084 Uiso calc R 1 . .
    H H8B 0.4892 0.2714 0.5636 0.084 Uiso calc R 1 . .
    C C9 0.2822(2) 0.35100(16) 0.50537(18) 0.0603(5) Uani d . 1 . .
    C C10 0.2369(3) 0.53266(18) 0.4757(2) 0.0805(7) Uani d . 1 . .
    H H10A 0.1314 0.5223 0.4189 0.121 Uiso calc R 1 . .
    H H10B 0.2809 0.5930 0.4450 0.121 Uiso calc R 1 . .
    H H10C 0.2368 0.5433 0.5678 0.121 Uiso calc R 1 . .
loop_
    _atom_site_aniso_label
    _atom_site_aniso_U_11
    _atom_site_aniso_U_22
    _atom_site_aniso_U_33
    _atom_site_aniso_U_12
    _atom_site_aniso_U_13
    _atom_site_aniso_U_23
    S1 0.0530(3) 0.0830(4) 0.0369(2) 0.0002(2) 0.00972(18) -0.0025(2)
    O1 0.0958(11) 0.0643(9) 0.0439(7) 0.0047(7) 0.0117(7) 0.0109(6)
    O2 0.0837(10) 0.0975(11) 0.0418(7) -0.0028(8) 0.0183(7) -0.0136(7)
    O3 0.0478(8) 0.1463(16) 0.0655(10) 0.0058(9) 0.0046(7) -0.0070(10)
    O4 0.0842(10) 0.0759(10) 0.0847(11) -0.0175(8) 0.0436(9) 0.0019(8)
    O5 0.0924(11) 0.0655(9) 0.0701(9) -0.0261(8) 0.0383(8) -0.0062(7)
    N1 0.0750(10) 0.0620(10) 0.0416(8) -0.0159(8) 0.0140(7) -0.0033(7)
    C1 0.0490(9) 0.0595(10) 0.0414(8) 0.0098(8) 0.0176(7) 0.0036(7)
    C2 0.0748(13) 0.0683(13) 0.0589(12) 0.0215(10) 0.0312(10) 0.0200(10)
    C3 0.0869(15) 0.0536(12) 0.0892(16) 0.0044(11) 0.0471(13) 0.0101(11)
    C4 0.0695(13) 0.0585(12) 0.0837(15) -0.0092(10) 0.0340(11) -0.0112(11)
    C5 0.0519(10) 0.0594(11) 0.0543(10) 0.0007(8) 0.0139(8) -0.0039(8)
    C6 0.0437(8) 0.0503(9) 0.0416(8) 0.0061(7) 0.0140(7) 0.0016(7)
    C7 0.0589(10) 0.0548(10) 0.0387(9) 0.0022(8) 0.0146(8) -0.0011(7)
    C8 0.0799(14) 0.0725(14) 0.0637(12) -0.0248(11) 0.0319(11) -0.0117(10)
    C9 0.0734(13) 0.0662(12) 0.0434(10) -0.0248(10) 0.0203(9) -0.0088(8)
    C10 0.1110(19) 0.0673(14) 0.0676(14) -0.0142(13) 0.0335(13) -0.0033(11)
_geom_special_details
;
All s.u.'s (except the s.u. in the dihedral angle between two l.s. planes) are
estimated using the full covariance matrix. The cell s.u.'s are taken into
account individually in the estimation of s.u.'s in distances, angles and
torsion angles; correlations between s.u.'s in cell parameters are only used
when they are defined by crystal symmetry. An approximate (isotropic)
treatment of cell s.u.'s is used for estimating s.u.'s involving l.s. planes.
;
loop_
    _geom_bond_atom_site_label_1
    _geom_bond_atom_site_label_2
    _geom_bond_site_symmetry_2
    _geom_bond_distance
    _geom_bond_publ_flag
    S1 O3 . 1.4196(15) ?
    S1 O2 . 1.4199(14) ?
    S1 N1 . 1.6630(16) ?
    S1 C1 . 1.7457(19) ?
    O1 C7 . 1.202(2) ?
    O4 C9 . 1.194(2) ?
    O5 C9 . 1.319(2) ?
    O5 C10 . 1.451(3) ?
    N1 C7 . 1.381(2) ?
    N1 C8 . 1.456(3) ?
    C1 C6 . 1.382(2) ?
    C1 C2 . 1.387(3) ?
    C2 C3 . 1.374(3) ?
    C2 H2 . 0.9300 ?
    C3 C4 . 1.376(3) ?
    C3 H3 . 0.9300 ?
    C4 C5 . 1.378(3) ?
    C4 H4 . 0.9300 ?
    C5 C6 . 1.375(2) ?
    C5 H5 . 0.9300 ?
    C6 C7 . 1.478(3) ?
    C8 C9 . 1.505(3) ?
    C8 H8A . 0.9700 ?
    C8 H8B . 0.9700 ?
    C10 H10A . 0.9600 ?
    C10 H10B . 0.9600 ?
    C10 H10C . 0.9600 ?
loop_
    _geom_angle_atom_site_label_1
    _geom_angle_atom_site_label_2
    _geom_angle_atom_site_label_3
    _geom_angle_site_symmetry_1
    _geom_angle_site_symmetry_3
    _geom_angle
    _geom_angle_publ_flag
    O3 S1 O2 . . 117.25(9) ?
    O3 S1 N1 . . 109.94(10) ?
    O2 S1 N1 . . 110.00(10) ?
    O3 S1 C1 . . 112.28(10) ?
    O2 S1 C1 . . 112.24(9) ?
    N1 S1 C1 . . 92.32(8) ?
    C9 O5 C10 . . 116.58(17) ?
    C7 N1 C8 . . 122.39(16) ?
    C7 N1 S1 . . 115.42(13) ?
    C8 N1 S1 . . 122.19(14) ?
    C6 C1 C2 . . 121.73(18) ?
    C6 C1 S1 . . 110.62(13) ?
    C2 C1 S1 . . 127.65(15) ?
    C3 C2 C1 . . 117.17(19) ?
    C3 C2 H2 . . 121.4 ?
    C1 C2 H2 . . 121.4 ?
    C2 C3 C4 . . 121.4(2) ?
    C2 C3 H3 . . 119.3 ?
    C4 C3 H3 . . 119.3 ?
    C3 C4 C5 . . 121.2(2) ?
    C3 C4 H4 . . 119.4 ?
    C5 C4 H4 . . 119.4 ?
    C6 C5 C4 . . 118.33(19) ?
    C6 C5 H5 . . 120.8 ?
    C4 C5 H5 . . 120.8 ?
    C5 C6 C1 . . 120.23(17) ?
    C5 C6 C7 . . 127.21(16) ?
    C1 C6 C7 . . 112.55(15) ?
    O1 C7 N1 . . 123.13(17) ?
    O1 C7 C6 . . 127.78(17) ?
    N1 C7 C6 . . 109.08(15) ?
    N1 C8 C9 . . 112.79(16) ?
    N1 C8 H8A . . 109.0 ?
    C9 C8 H8A . . 109.0 ?
    N1 C8 H8B . . 109.0 ?
    C9 C8 H8B . . 109.0 ?
    H8A C8 H8B . . 107.8 ?
    O4 C9 O5 . . 125.2(2) ?
    O4 C9 C8 . . 125.44(19) ?
    O5 C9 C8 . . 109.32(17) ?
    O5 C10 H10A . . 109.5 ?
    O5 C10 H10B . . 109.5 ?
    H10A C10 H10B . . 109.5 ?
    O5 C10 H10C . . 109.5 ?
    H10A C10 H10C . . 109.5 ?
    H10B C10 H10C . . 109.5 ?
loop_
    _geom_torsion_atom_site_label_1
    _geom_torsion_atom_site_label_2
    _geom_torsion_atom_site_label_3
    _geom_torsion_atom_site_label_4
    _geom_torsion_site_symmetry_1
    _geom_torsion_site_symmetry_2
    _geom_torsion_site_symmetry_3
    _geom_torsion_site_symmetry_4
    _geom_torsion
    _geom_torsion_publ_flag
    O3 S1 N1 C7 . . . . 115.77(16) ?
    O2 S1 N1 C7 . . . . -113.66(15) ?
    C1 S1 N1 C7 . . . . 1.03(15) ?
    O3 S1 N1 C8 . . . . -64.37(18) ?
    O2 S1 N1 C8 . . . . 66.20(18) ?
    C1 S1 N1 C8 . . . . -179.10(16) ?
    O3 S1 C1 C6 . . . . -113.27(13) ?
    O2 S1 C1 C6 . . . . 112.14(13) ?
    N1 S1 C1 C6 . . . . -0.60(13) ?
    O3 S1 C1 C2 . . . . 66.84(19) ?
    O2 S1 C1 C2 . . . . -67.76(18) ?
    N1 S1 C1 C2 . . . . 179.51(17) ?
    C6 C1 C2 C3 . . . . 0.3(3) ?
    S1 C1 C2 C3 . . . . -179.82(14) ?
    C1 C2 C3 C4 . . . . 0.4(3) ?
    C2 C3 C4 C5 . . . . -0.4(3) ?
    C3 C4 C5 C6 . . . . -0.4(3) ?
    C4 C5 C6 C1 . . . . 1.0(3) ?
    C4 C5 C6 C7 . . . . 179.88(17) ?
    C2 C1 C6 C5 . . . . -1.0(3) ?
    S1 C1 C6 C5 . . . . 179.06(13) ?
    C2 C1 C6 C7 . . . . 179.97(16) ?
    S1 C1 C6 C7 . . . . 0.06(18) ?
    C8 N1 C7 O1 . . . . 0.0(3) ?
    S1 N1 C7 O1 . . . . 179.84(15) ?
    C8 N1 C7 C6 . . . . 179.00(16) ?
    S1 N1 C7 C6 . . . . -1.14(19) ?
    C5 C6 C7 O1 . . . . 0.7(3) ?
    C1 C6 C7 O1 . . . . 179.61(18) ?
    C5 C6 C7 N1 . . . . -178.26(17) ?
    C1 C6 C7 N1 . . . . 0.6(2) ?
    C7 N1 C8 C9 . . . . 77.7(2) ?
    S1 N1 C8 C9 . . . . -102.1(2) ?
    C10 O5 C9 O4 . . . . -1.6(3) ?
    C10 O5 C9 C8 . . . . 179.77(17) ?
    N1 C8 C9 O4 . . . . 16.0(3) ?
    N1 C8 C9 O5 . . . . -165.36(16) ?
loop_
    _geom_hbond_atom_site_label_D
    _geom_hbond_atom_site_label_H
    _geom_hbond_atom_site_label_A
    _geom_hbond_site_symmetry_A
    _geom_hbond_distance_DH
    _geom_hbond_distance_HA
    _geom_hbond_distance_DA
    _geom_hbond_angle_DHA
    C8 H8B O1 4_666 0.97 2.46 3.371(3) 155.5
    C2 H2 O4 2_546 0.93 2.5900 3.455(3) 155
    C3 H3 O2 2_546 0.93 2.5000 3.331(3) 148
    C10 H10C O2 2_556 0.96 2.5200 3.419(3) 156
data_global
_journal_date_recd_electronic     2010-03-29
_journal_date_accepted     2010-03-30
_journal_name_full     'Acta Crystallographica, Section E'
_journal_year     2010
_journal_volume     66
_journal_issue      5
_journal_page_first     o1028
_journal_page_last     o1028
_journal_paper_category     QO
_journal_coeditor_code     BT5235
_publ_contact_author_name     'Muhammad Zia-ur-Rehman'
_publ_contact_author_address
;
Applied Chemistry Research Centre
PCSIR Laboratories Complex
Lahore-54600
Pakistan
;
_publ_contact_author_email     'rehman_pcsir@hotmail.com'
_publ_contact_author_fax     ?
_publ_contact_author_phone     '+92 333 4571977'
_publ_section_title
;
Methyl 2-(1,1,3-trioxo-2,3-dihydro-1,2-benzothiazol-2-yl)acetate: a monoclinic
polymorph
;
loop_
    _publ_author_name
    _publ_author_footnote
    _publ_author_address
    'Zia-ur-Rehman, Muhammad' .
;
Applied Chemistry Research Centre
PCSIR Laboratories Complex
Lahore 54600
Pakistan
;
    'Arshad, Muhammad Nadeem' .
;
Department of Chemistry,
Government College University,
Lahore 54000,
Pakistan
;
    'Mubarak, Shafaq' .
;
Applied Chemistry Research Centre
PCSIR Laboratories Complex
Lahore 54600
Pakistan
;
    'Khan, Islam Ullah' .
;
Department of Chemistry,
Government College University,
Lahore 54000,
Pakistan
;
