# Supplementary material for: Methyl 2-(1,1,3-trioxo-2,3-dihydro-1,2-benzothia­zol-2-yl)acetate: a monoclinic polymorph
Source: Acta Crystallogr Sect E Struct Rep Online. 2010 Apr 10;66(Pt 5):o1028. doi: 10.1107/S1600536810012006 (PMC2979295; doi:10.1107/S1600536810012006)
Supplement: Supplementary file 2 [file e-66-o1028-Isup2.hkl]

#
# h,k,l, Fc-squared, Fo-squared, sigma(Fo-squared) and status flag
#
data_I
_shelx_title ' MNZ9_0m in P2(1)/n'
_shelx_refln_list_code          4
_shelx_F_calc_maximum      143.03
_exptl_crystal_F_000       528.00
_reflns_d_resolution_high  0.7484
 
loop_
 _symmetry_equiv_pos_as_xyz
 'x, y, z'
 '-x+1/2, y+1/2, -z+1/2'
 '-x, -y, -z'
 'x-1/2, -y-1/2, z-1/2'
 
_cell_length_a     8.9418
_cell_length_b    12.7595
_cell_length_c    10.3145
_cell_angle_alpha  90.000
_cell_angle_beta  107.300
_cell_angle_gamma  90.000
 
_shelx_F_squared_multiplier     1.000
 
loop_
 _refln_index_h
 _refln_index_k
 _refln_index_l
 _refln_F_squared_calc
 _refln_F_squared_meas
 _refln_F_squared_sigma
 _refln_observed_status
   2   0   0    11248.04    11281.51    121.34 o
   4   0   0     1133.17     1057.64     17.75 o
   6   0   0       35.05       38.84      1.33 o
   8   0   0        6.76        9.22      1.43 o
  10   0   0        4.65       10.52      3.80 o
   1   1   0      196.48      211.60      4.00 o
   2   1   0     5874.05     5715.17     42.03 o
   3   1   0        5.85        8.32      0.38 o
   4   1   0       72.39       65.00      1.03 o
   5   1   0      365.35      354.60      3.63 o
   6   1   0      213.62      207.14      2.48 o
   7   1   0      108.11      128.36      2.33 o
   8   1   0       17.67       17.63      1.36 o
   9   1   0       42.21       43.50      3.64 o
  10   1   0        6.09        8.28      1.56 o
  11   1   0       11.29       11.79      3.12 o
   0   2   0     3660.69     3723.76     47.32 o
   1   2   0      255.98      250.65      2.03 o
   2   2   0      456.57      450.77      3.43 o
   3   2   0        2.64        1.21      0.27 o
   4   2   0      320.58      351.42      3.34 o
   5   2   0     1366.13     1413.08     12.63 o
   6   2   0       99.70      102.27      1.63 o
   7   2   0       88.32       86.25      1.95 o
   8   2   0        6.79        7.11      1.21 o
   9   2   0        0.01        0.12      1.22 o
  10   2   0        3.29        2.90      1.41 o
  11   2   0       21.35       22.03      2.05 o
   1   3   0      154.69      124.09      1.12 o
   2   3   0     2008.15     1995.05     16.66 o
   3   3   0      894.86      949.89      8.59 o
   4   3   0       94.51       92.36      1.54 o
   5   3   0       34.38       38.31      1.19 o
   6   3   0      354.73      353.41      5.99 o
   7   3   0       59.04       57.95      2.19 o
   8   3   0       13.18       12.28      2.72 o
   9   3   0       51.07       49.90      2.50 o
  10   3   0        4.22        5.90      1.62 o
  11   3   0       29.42       30.85      2.84 o
   0   4   0     5491.95     5480.95     69.88 o
   1   4   0      179.37      150.26      1.60 o
   2   4   0      814.47      815.68      7.40 o
   3   4   0       70.38       59.76      1.24 o
   4   4   0      289.86      295.43      4.29 o
   5   4   0      167.58      180.00      3.12 o
   6   4   0       48.15       43.45      2.05 o
   7   4   0      256.49      244.81      5.43 o
   8   4   0        4.02        6.77      1.43 o
   9   4   0        2.03        4.38      1.57 o
  10   4   0        0.02       -1.57      1.57 o
  11   4   0       24.18       30.87      4.32 o
   1   5   0     1713.85     1771.94     16.26 o
   2   5   0      781.19      766.90      7.81 o
   3   5   0      383.10      393.57      5.44 o
   4   5   0       47.53       40.93      1.80 o
   5   5   0      380.78      361.52      5.31 o
   6   5   0      220.94      225.06      3.99 o
   7   5   0      149.66      149.39      3.96 o
   8   5   0       22.97       19.75      1.89 o
   9   5   0        1.58        3.44      1.51 o
  10   5   0        0.02       -1.24      1.64 o
   0   6   0      450.60      489.76      6.26 o
   1   6   0      514.63      555.79      5.22 o
   2   6   0     1471.96     1584.59     15.59 o
   3   6   0      414.61      405.95      4.88 o
   4   6   0      238.39      237.13      3.49 o
   5   6   0       73.04       70.62      2.13 o
   6   6   0      285.98      257.54      4.75 o
   7   6   0        7.89        8.32      1.46 o
   8   6   0      109.48      109.94      3.68 o
   9   6   0        0.02       -1.02      1.51 o
  10   6   0        7.46       10.39      2.14 o
   1   7   0       31.62       29.96      0.88 o
   2   7   0      144.68      134.95      2.31 o
   3   7   0       45.47       53.61      1.59 o
   4   7   0        6.51        8.20      1.00 o
   5   7   0       12.37       10.48      1.34 o
   6   7   0       97.52      101.98      3.03 o
   7   7   0        5.73        6.82      1.46 o
   8   7   0        1.20        3.26      1.67 o
   9   7   0       16.24       19.82      2.36 o
  10   7   0        3.18        3.57      2.34 o
   0   8   0       29.41       20.32      1.00 o
   1   8   0       30.06       25.02      0.93 o
   2   8   0      311.00      306.54      4.60 o
   3   8   0      135.77      133.41      2.67 o
   4   8   0      195.59      193.97      4.80 o
   5   8   0       15.41       14.50      1.28 o
   6   8   0        8.26        8.56      1.31 o
   7   8   0       33.45       31.40      2.37 o
   8   8   0        2.73       -1.55      1.55 o
   9   8   0        1.39        2.67      2.72 o
  10   8   0        0.08        1.75      1.97 o
   1   9   0       33.83       38.62      1.23 o
   2   9   0      178.04      164.23      3.02 o
   3   9   0        0.00       -0.64      0.64 o
   4   9   0        0.67       -1.07      1.07 o
   5   9   0       42.00       39.44      2.03 o
   6   9   0      121.35      125.22      3.73 o
   7   9   0        0.06       -0.38      1.53 o
   8   9   0        0.01       -0.83      1.63 o
   9   9   0        0.02       -1.07      1.80 o
   0  10   0      238.89      221.87      3.77 o
   1  10   0        2.23        2.46      0.71 o
   2  10   0        0.64        0.35      0.72 o
   3  10   0        3.56        2.29      1.13 o
   4  10   0        0.10        0.66      1.15 o
   5  10   0        0.00       -0.73      1.13 o
   6  10   0       12.72        9.91      1.80 o
   7  10   0       60.02       57.17      3.19 o
   8  10   0       36.67       36.25      3.42 o
   9  10   0        7.62        7.30      2.26 o
   1  11   0       39.16       40.82      2.38 o
   2  11   0       96.85       83.67      2.74 o
   3  11   0        1.90        2.65      1.19 o
   4  11   0        0.02        0.24      1.24 o
   5  11   0       14.10       15.58      1.72 o
   6  11   0        6.24        5.86      1.82 o
   7  11   0        8.23        6.76      1.95 o
   8  11   0        4.74        7.17      2.13 o
   0  12   0      172.53      177.25     11.12 o
   1  12   0       36.35       35.31      1.65 o
   2  12   0        1.57       -0.12      1.06 o
   3  12   0       18.15       20.35      1.77 o
   4  12   0      119.68      124.71      4.81 o
   5  12   0        0.57        1.95      1.38 o
   6  12   0        8.34        8.78      1.97 o
   7  12   0        5.50        4.62      3.07 o
   8  12   0        0.00       -2.75      2.79 o
   1  13   0        0.07        0.68      1.03 o
   2  13   0        1.03       -1.10      1.10 o
   3  13   0        8.90        7.73      1.46 o
   4  13   0       20.93       17.42      1.88 o
   5  13   0        0.11       -1.54      1.54 o
   6  13   0       15.21       16.06      2.23 o
   7  13   0        0.17        0.83      1.87 o
   0  14   0        0.79       -2.18      2.18 o
   1  14   0       13.39       13.60      2.47 o
   2  14   0        6.17        5.08      1.58 o
   3  14   0       10.33       11.77      1.66 o
   4  14   0        6.66        7.31      1.66 o
   5  14   0       15.15       15.67      2.27 o
   6  14   0        2.53        0.86      1.90 o
   1  15   0        0.50        1.28      1.99 o
   2  15   0        0.16       -1.93      1.93 o
   3  15   0        2.42        1.99      1.60 o
   4  15   0        3.14        3.17      1.82 o
   5  15   0        0.87        2.32      1.91 o
   0  16   0        1.85        5.80      3.54 o
   1  16   0        1.61        6.18      2.52 o
   2  16   0        0.13       -1.95      2.11 o
   3  16   0        7.24        9.03      2.85 o
 -11   0   1       26.77       24.99      5.07 o
  -9   0   1       11.91       13.24      1.84 o
  -7   0   1      693.35      710.77     12.03 o
  -5   0   1      143.37      165.97      3.06 o
  -3   0   1       19.11       37.78      1.04 o
  -1   0   1       72.36       68.56      1.38 o
   1   0   1     1123.81     1083.65     13.03 o
   3   0   1      415.62      455.59      5.70 o
   5   0   1     1229.99     1178.76     14.34 o
   7   0   1      167.34      156.97      3.50 o
   9   0   1      121.70      126.59      8.36 o
  11   0   1        0.61        4.63      3.86 o
 -11   1   1        2.06        1.70      1.61 o
 -10   1   1        1.52        1.47      1.02 o
  -9   1   1        0.14        0.29      0.93 o
  -8   1   1       76.07       67.84      2.15 o
  -7   1   1       45.11       45.60      1.35 o
  -6   1   1        3.86        3.52      0.52 o
  -5   1   1      544.36      565.07      5.25 o
  -4   1   1      209.45      272.17      2.87 o
  -3   1   1     1861.56     1925.60     15.46 o
  -2   1   1     3684.11     3845.93     27.43 o
  -1   1   1     8908.79     8823.10     70.09 o
   0   1   1     5469.12     5067.86    131.20 o
   1   1   1     1202.82     1206.17     17.98 o
   2   1   1     7949.30     7746.77     66.55 o
   3   1   1     1239.02     1181.83     11.58 o
   4   1   1      832.22      791.15      8.04 o
   5   1   1      520.11      552.13      5.93 o
   6   1   1      428.24      408.73      5.02 o
   7   1   1       23.88       21.14      1.21 o
   8   1   1        0.03       -0.05      0.96 o
   9   1   1       19.02       21.84      3.69 o
  10   1   1        0.19        0.61      2.28 o
  11   1   1       10.32        1.55      4.84 o
 -11   2   1       22.17       28.82      2.57 o
 -10   2   1        0.03        0.36      1.36 o
  -9   2   1        0.60        0.17      0.88 o
  -8   2   1       19.82       20.35      1.27 o
  -7   2   1      277.46      259.22      3.61 o
  -6   2   1      482.46      482.75      4.90 o
  -5   2   1       51.84       59.15      1.16 o
  -4   2   1      375.83      388.32      3.88 o
  -3   2   1        2.10        5.44      0.34 o
  -2   2   1    10839.34    10727.65     81.50 o
  -1   2   1      127.44      144.51      1.31 o
   0   2   1     1665.57     1662.17     16.93 o
   1   2   1      155.14      151.01      1.89 o
   2   2   1       46.21       47.70      0.83 o
   3   2   1       64.59       67.12      1.18 o
   4   2   1      851.64      871.29      9.35 o
   5   2   1      133.60      138.75      2.66 o
   6   2   1      152.75      165.02      2.99 o
   7   2   1       37.56       34.61      1.81 o
   8   2   1        0.69        2.01      1.15 o
   9   2   1       16.77       20.84      2.15 o
  10   2   1        0.01        1.33      2.19 o
  11   2   1        2.12        0.52      2.74 o
 -11   3   1        0.69        2.15      1.82 o
 -10   3   1        0.40       -0.03      1.38 o
  -9   3   1       35.43       38.80      2.31 o
  -8   3   1       13.49       13.39      0.88 o
  -7   3   1       10.55       11.02      0.82 o
  -6   3   1        6.52        7.24      0.62 o
  -5   3   1     1367.12     1327.11     12.55 o
  -4   3   1       20.74       14.55      0.59 o
  -3   3   1      236.12      237.26      2.52 o
  -2   3   1     1212.17     1221.50     10.33 o
  -1   3   1     3153.69     3121.63     24.76 o
   0   3   1      302.25      311.83      2.83 o
   1   3   1      268.22      297.42      3.44 o
   2   3   1     1285.24     1377.86     13.49 o
   3   3   1      744.89      693.80      7.06 o
   4   3   1      258.52      281.08      3.31 o
   5   3   1      475.27      490.59      7.12 o
   6   3   1       11.78        7.57      0.76 o
   7   3   1       54.21       55.11      2.63 o
   8   3   1       18.49       23.91      1.78 o
   9   3   1       16.98       23.78      1.93 o
  10   3   1        0.30        1.39      1.56 o
 -11   4   1        0.61       -0.50      2.50 o
 -10   4   1       18.22       19.58      2.29 o
  -9   4   1        2.25        2.86      1.56 o
  -8   4   1       45.48       40.64      2.00 o
  -7   4   1       60.71       60.99      2.23 o
  -6   4   1      195.43      185.14      2.65 o
  -5   4   1       97.46      104.12      1.59 o
  -4   4   1        5.18       10.38      0.69 o
  -3   4   1      395.25      405.80      3.80 o
  -2   4   1      161.99      185.07      2.24 o
  -1   4   1      863.23      888.99      7.92 o
   0   4   1     3885.74     3888.26     35.18 o
   1   4   1      384.01      421.01      4.21 o
   2   4   1     1241.65     1415.80     13.91 o
   3   4   1        6.38       12.52      0.61 o
   4   4   1     1715.63     1707.62     17.81 o
   5   4   1      170.89      182.15      2.73 o
   6   4   1      182.40      181.22      3.07 o
   7   4   1        7.66        4.95      1.58 o
   8   4   1       84.38       85.64      3.06 o
   9   4   1        0.01       -1.26      1.26 o
  10   4   1        7.84        6.41      1.66 o
 -11   5   1        0.27        2.09      2.04 o
 -10   5   1        0.51        0.97      1.70 o
  -9   5   1        1.41        5.06      1.69 o
  -8   5   1       77.81       73.84      3.01 o
  -7   5   1       11.65        7.87      1.15 o
  -6   5   1        4.04        5.92      0.89 o
  -5   5   1      279.03      282.79      5.41 o
  -4   5   1       28.70       30.50      0.81 o
  -3   5   1     2734.88     2892.20     24.08 o
  -2   5   1      334.04      318.65      3.19 o
  -1   5   1      607.97      674.66      5.90 o
   0   5   1      231.01      212.75      2.62 o
   1   5   1      516.17      529.11      5.50 o
   2   5   1      586.29      616.66      6.77 o
   3   5   1       17.71       20.39      0.78 o
   4   5   1        9.93        9.08      0.95 o
   5   5   1        3.16        7.03      0.81 o
   6   5   1      332.21      321.31      5.11 o
   7   5   1       27.72       23.38      1.97 o
   8   5   1        3.55        2.32      1.38 o
   9   5   1        0.69        2.98      1.53 o
  10   5   1       28.36       31.06      2.90 o
 -10   6   1        0.11        0.48      1.80 o
  -9   6   1        5.51        3.87      2.41 o
  -8   6   1       28.30       27.94      2.35 o
  -7   6   1      219.47      226.73      8.23 o
  -6   6   1       30.19       29.26      1.49 o
  -5   6   1        2.47        0.95      0.90 o
  -4   6   1      220.49      227.19      3.06 o
  -3   6   1     1044.88     1073.58      9.33 o
  -2   6   1      181.31      210.23      2.22 o
  -1   6   1      515.64      568.96      5.33 o
   0   6   1      148.50      151.11      2.12 o
   1   6   1     3027.32     3180.81     32.45 o
   2   6   1      441.83      493.08      5.64 o
   3   6   1       75.33       87.65      1.79 o
   4   6   1        6.78        7.56      0.98 o
   5   6   1      540.69      559.34      7.72 o
   6   6   1       21.67       22.03      1.35 o
   7   6   1        5.94        9.82      1.66 o
   8   6   1        5.79        6.67      1.54 o
   9   6   1        2.03        1.80      1.69 o
  10   6   1        0.27       -1.56      1.69 o
 -10   7   1        0.14        1.81      2.33 o
  -9   7   1       47.56       52.45      3.21 o
  -8   7   1       86.41       90.22      3.83 o
  -7   7   1      212.94      218.92      8.72 o
  -6   7   1       13.38       16.50      1.29 o
  -5   7   1       14.13       11.92      1.02 o
  -4   7   1      220.97      201.30      3.00 o
  -3   7   1      107.62      119.84      1.68 o
  -2   7   1      224.59      258.37      2.80 o
  -1   7   1      213.39      215.32      2.30 o
   0   7   1       79.62      115.89      1.76 o
   1   7   1       27.28       33.49      1.05 o
   2   7   1       60.02       70.94      1.46 o
   3   7   1      375.91      372.81      5.49 o
   4   7   1       30.53       28.20      1.13 o
   5   7   1      123.43      127.48      2.79 o
   6   7   1      243.15      234.55      6.56 o
   7   7   1       80.18      100.10      4.90 o
   8   7   1        2.23        0.77      1.55 o
   9   7   1        0.04       -0.07      1.67 o
  10   7   1        9.37        7.77      2.16 o
 -10   8   1       13.24       17.38      4.52 o
  -9   8   1        2.77        3.09      1.89 o
  -8   8   1        0.39       -0.96      1.56 o
  -7   8   1       17.36       20.75      2.77 o
  -6   8   1        0.50       -0.18      1.12 o
  -5   8   1      145.54      144.91      3.11 o
  -4   8   1      228.01      232.25      3.41 o
  -3   8   1       45.85       51.11      1.33 o
  -2   8   1       74.93       78.79      1.24 o
  -1   8   1       88.33       85.91      1.28 o
   0   8   1      290.37      288.21      3.64 o
   1   8   1       14.40       16.38      0.99 o
   2   8   1        9.68        8.39      0.88 o
   3   8   1       90.60       86.36      1.90 o
   4   8   1      163.26      160.56      3.11 o
   5   8   1        6.62        8.19      1.04 o
   6   8   1       13.14       14.64      1.62 o
   7   8   1        0.98        2.46      1.74 o
   8   8   1       55.34       52.43      3.05 o
   9   8   1        1.64       -2.34      2.36 o
  -9   9   1       27.19       35.87      5.25 o
  -8   9   1        0.00       -0.72      3.53 o
  -7   9   1       12.14       11.64      1.92 o
  -6   9   1        6.46        5.20      1.43 o
  -5   9   1       27.31       27.06      1.83 o
  -4   9   1       83.94       77.30      2.39 o
  -3   9   1        9.04       10.80      0.84 o
  -2   9   1      299.87      314.50      3.38 o
  -1   9   1       45.70       44.76      1.30 o
   0   9   1      101.31      111.95      2.04 o
   1   9   1       24.13       26.70      1.05 o
   2   9   1      530.95      500.35      6.02 o
   3   9   1        0.47       -0.05      0.77 o
   4   9   1       26.32       19.69      1.28 o
   5   9   1      100.45       96.55      3.80 o
   6   9   1        4.17        3.49      1.79 o
   7   9   1       41.86       49.60      4.88 o
   8   9   1        0.00        0.79      1.79 o
   9   9   1        0.00       -1.78      1.78 o
  -9  10   1        0.01       -0.54      1.86 o
  -8  10   1        0.12        0.12      1.77 o
  -7  10   1        8.51        7.86      1.91 o
  -6  10   1       49.45       49.24      2.84 o
  -5  10   1       87.72       77.00      2.88 o
  -4  10   1        9.67        8.18      1.34 o
  -3  10   1        2.91        4.08      1.06 o
  -2  10   1      263.42      256.88      4.07 o
  -1  10   1       45.64       45.37      1.34 o
   0  10   1       69.25       67.48      1.66 o
   1  10   1       71.96       86.42      2.02 o
   2  10   1      202.16      192.94      3.85 o
   3  10   1      169.85      152.73      3.42 o
   4  10   1        7.91        8.57      1.41 o
   5  10   1       16.39       18.72      1.98 o
   6  10   1       13.75       11.88      5.14 o
   7  10   1        3.98        0.83      1.62 o
   8  10   1       12.27       15.27      2.35 o
  -8  11   1       14.45       16.56      2.41 o
  -7  11   1        0.69        1.48      1.75 o
  -6  11   1        7.99       12.19      1.73 o
  -5  11   1       25.41       22.12      1.88 o
  -4  11   1       33.00       29.79      2.32 o
  -3  11   1       40.67       43.97      2.09 o
  -2  11   1      120.72      123.84      2.56 o
  -1  11   1      177.98      166.81      3.86 o
   0  11   1      345.82      345.46      5.23 o
   1  11   1      204.68      189.19      4.93 o
   2  11   1       16.11       15.82      1.54 o
   3  11   1       17.90       17.32      1.60 o
   4  11   1       29.85       34.17      2.40 o
   5  11   1        1.67        3.56      3.10 o
   6  11   1        6.59       11.22      1.97 o
   7  11   1       22.47       28.70      2.64 o
   8  11   1        3.14        5.22      2.09 o
  -8  12   1        0.27       -0.41      1.94 o
  -7  12   1        2.20        1.76      1.86 o
  -6  12   1        1.72        3.11      1.81 o
  -5  12   1        3.46        4.54      1.56 o
  -4  12   1       11.00       14.68      1.69 o
  -3  12   1       19.77       17.29      1.57 o
  -2  12   1       10.70       11.11      1.01 o
  -1  12   1        1.81        0.26      0.78 o
   0  12   1       51.31       47.86      2.63 o
   1  12   1       10.66       11.33      1.72 o
   2  12   1        0.73        1.03      1.35 o
   3  12   1        0.03        0.22      1.47 o
   4  12   1        3.52       -0.02      2.45 o
   5  12   1        0.69       -1.37      1.49 o
   6  12   1       17.54       18.21      2.26 o
   7  12   1       19.14       15.09      2.29 o
  -7  13   1        5.99       12.08      2.30 o
  -6  13   1        4.17        8.58      2.06 o
  -5  13   1       15.32       22.66      2.29 o
  -4  13   1        0.81        1.00      1.91 o
  -3  13   1        5.40        5.48      1.32 o
  -2  13   1       12.49       13.45      2.36 o
  -1  13   1        5.85        3.44      1.72 o
   0  13   1        0.18       -0.09      1.00 o
   1  13   1       22.92       24.83      1.73 o
   2  13   1       58.62       57.63      2.54 o
   3  13   1       42.73       48.97      2.47 o
   4  13   1        0.68        2.70      1.44 o
   5  13   1        0.00       -1.14      1.64 o
   6  13   1        0.49        0.81      1.79 o
   7  13   1        1.91       -0.29      1.95 o
  -6  14   1        3.90        5.11      3.18 o
  -5  14   1        2.29        2.00      1.58 o
  -4  14   1        2.09        3.50      1.63 o
  -3  14   1        7.50        7.00      2.31 o
  -2  14   1       17.21       17.39      2.73 o
  -1  14   1        1.06        1.81      3.18 o
   0  14   1        1.35        1.32      1.84 o
   1  14   1        1.66        0.89      1.22 o
   2  14   1        1.52        0.46      1.29 o
   3  14   1       14.27       12.06      1.77 o
   4  14   1        0.02        0.24      1.63 o
   5  14   1        0.02        0.76      1.80 o
   6  14   1        1.02       -1.73      1.73 o
  -5  15   1       26.91       27.62      2.88 o
  -4  15   1        0.05       -0.79      1.36 o
  -3  15   1        0.77       -1.42      2.04 o
  -2  15   1        0.02       -0.59      2.02 o
  -1  15   1       18.44       20.71      2.95 o
   0  15   1        0.04        1.97      2.09 o
   1  15   1        2.17        1.44      1.95 o
   2  15   1        0.10       -1.41      1.41 o
   3  15   1       12.78       11.14      1.99 o
   4  15   1        0.22       -1.72      1.72 o
   5  15   1        3.15        1.22      2.00 o
  -4  16   1        0.51       -2.18      2.44 o
  -3  16   1        6.56        9.22      2.83 o
  -2  16   1        0.41        0.80      2.38 o
  -1  16   1        0.14        0.19      2.08 o
   0  16   1        3.19        2.46      2.34 o
   1  16   1        2.52       -0.20      2.19 o
   2  16   1        0.40        2.32      1.58 o
   3  16   1        2.01        6.46      2.25 o
 -10   0   2       11.87       14.68      1.98 o
  -8   0   2      174.20      162.10      4.67 o
  -6   0   2      200.72      189.99      3.50 o
  -4   0   2        9.35       13.15      0.74 o
  -2   0   2    20456.23    19164.29    192.61 o
   0   0   2    11702.05    11271.47    165.56 o
   2   0   2      135.89      158.65      2.64 o
   4   0   2       26.23       17.58      1.18 o
   6   0   2      225.46      207.36      5.16 o
   8   0   2       49.68       38.91      4.55 o
  10   0   2        8.24       10.10      4.10 o
 -11   1   2       11.56       14.59      1.67 o
 -10   1   2        3.20        3.54      1.15 o
  -9   1   2       34.93       38.25      1.74 o
  -8   1   2        0.53       -0.72      1.08 o
  -7   1   2      632.86      623.05      8.35 o
  -6   1   2        3.86        2.79      0.51 o
  -5   1   2      184.36      170.50      2.66 o
  -4   1   2      445.13      437.56      4.33 o
  -3   1   2      719.21      840.35      6.54 o
  -2   1   2     8421.18     8462.71     60.15 o
  -1   1   2     1775.94     1767.19     12.74 o
   0   1   2      679.73      657.94      7.94 o
   1   1   2        0.06        0.12      0.26 o
   2   1   2        0.01        0.14      0.38 o
   3   1   2       22.50       14.18      0.48 o
   4   1   2       95.89      100.26      1.48 o
   5   1   2      316.25      334.38      4.06 o
   6   1   2        7.96        7.29      0.67 o
   7   1   2      507.03      468.28      9.95 o
   8   1   2        2.51       -0.14      1.81 o
   9   1   2       37.26       23.89      3.13 o
  10   1   2        0.26       -1.07      2.41 o
 -11   2   2        3.82        0.87      1.82 o
 -10   2   2        5.72        8.85      1.25 o
  -9   2   2       41.02       45.41      1.87 o
  -8   2   2       39.37       39.63      1.66 o
  -7   2   2       24.46       24.87      1.06 o
  -6   2   2      218.00      205.58      2.71 o
  -5   2   2      673.59      708.47      7.94 o
  -4   2   2      921.86      987.67      9.03 o
  -3   2   2     3093.43     3117.26     25.86 o
  -2   2   2     7251.79     7406.40     56.26 o
  -1   2   2      807.91      906.04      7.11 o
   0   2   2        9.56        4.02      0.39 o
   1   2   2    10970.87    11203.15    129.72 o
   2   2   2       89.78      102.84      1.74 o
   3   2   2     1813.48     1905.56     19.57 o
   4   2   2       37.20       29.97      1.06 o
   5   2   2      452.48      394.16      4.47 o
   6   2   2       62.35       59.78      2.21 o
   7   2   2       37.47       36.85      1.50 o
   8   2   2       16.91       18.11      1.42 o
   9   2   2       64.43       72.53     14.14 o
  10   2   2        0.51        1.10      2.46 o
 -11   3   2        8.74       11.28      2.20 o
 -10   3   2        1.61        0.14      2.03 o
  -9   3   2       49.39       45.82      2.49 o
  -8   3   2       81.04       84.67      2.33 o
  -7   3   2       34.80       32.75      1.23 o
  -6   3   2        7.05       10.27      0.81 o
  -5   3   2      225.47      260.54      3.10 o
  -4   3   2     2318.68     2324.56     20.38 o
  -3   3   2     1072.85     1145.73      9.83 o
  -2   3   2     1165.23     1245.90     10.58 o
  -1   3   2      481.21      527.31      4.46 o
   0   3   2     2193.64     2218.01     22.64 o
   1   3   2       84.73       77.77      1.40 o
   2   3   2     2994.28     3119.27     36.58 o
   3   3   2       39.34       46.53      1.21 o
   4   3   2      750.05      775.80      7.97 o
   5   3   2       26.28       27.20      0.99 o
   6   3   2      172.84      150.61      2.89 o
   7   3   2       30.92       26.16      1.67 o
   8   3   2        7.80        9.80      1.84 o
   9   3   2       32.33       42.60      3.69 o
  10   3   2        0.38       -0.72      2.37 o
 -11   4   2        4.32        2.52      1.93 o
 -10   4   2       20.50       18.58      2.32 o
  -9   4   2       20.77       24.82      2.18 o
  -8   4   2        2.39       -0.88      0.88 o
  -7   4   2       34.18       34.76      1.30 o
  -6   4   2       45.49       42.34      1.36 o
  -5   4   2       18.69       19.06      0.83 o
  -4   4   2       20.20       17.79      0.64 o
  -3   4   2       82.32       93.22      1.41 o
  -2   4   2       64.88       49.29      0.87 o
  -1   4   2     3892.86     4052.08     35.03 o
   0   4   2     1084.67     1234.13     11.55 o
   1   4   2        9.50        4.58      0.55 o
   2   4   2      803.69      867.97     10.80 o
   3   4   2       75.88       88.65      1.49 o
   4   4   2      245.03      232.23      3.28 o
   5   4   2      107.30       94.01      1.75 o
   6   4   2       34.46       31.00      1.53 o
   7   4   2        1.20        0.91      1.14 o
   8   4   2       15.76       13.95      1.60 o
   9   4   2       14.28       18.53      1.99 o
  10   4   2       12.93       10.95      6.03 o
 -11   5   2        1.84        1.91      2.08 o
 -10   5   2        0.29        0.39      1.82 o
  -9   5   2        3.40        3.91      1.70 o
  -8   5   2       47.50       51.42      1.48 o
  -7   5   2       61.81       61.09      2.04 o
  -6   5   2       86.35       83.86      1.62 o
  -5   5   2       58.75       60.50      1.31 o
  -4   5   2       17.25       13.94      0.63 o
  -3   5   2       14.31       11.28      0.57 o
  -2   5   2      217.13      218.94      2.35 o
  -1   5   2      774.07      828.37      8.35 o
   0   5   2      389.39      373.87      4.03 o
   1   5   2      276.14      256.03      4.71 o
   2   5   2       12.06       17.27      1.01 o
   3   5   2      536.66      538.78      7.04 o
   4   5   2       28.28       27.57      0.98 o
   5   5   2      396.42      400.67      5.36 o
   6   5   2       19.57       17.58      1.32 o
   7   5   2       18.73       24.61      2.19 o
   8   5   2        1.02        2.88      1.47 o
   9   5   2        0.37        0.78      1.38 o
  10   5   2        0.22       -0.08      1.75 o
 -11   6   2        0.00       -0.18      1.86 o
 -10   6   2       11.07       13.34      2.64 o
  -9   6   2       18.65       20.00      3.04 o
  -8   6   2       56.16       48.84      2.86 o
  -7   6   2       36.28       35.68      1.19 o
  -6   6   2      294.14      288.15      3.89 o
  -5   6   2       54.96       59.77      1.50 o
  -4   6   2       81.57       84.11      1.41 o
  -3   6   2        0.64        0.54      0.39 o
  -2   6   2        0.99        1.33      0.36 o
  -1   6   2      144.08      142.94      1.97 o
   0   6   2      577.21      661.39      6.85 o
   1   6   2       60.41       57.48      1.33 o
   2   6   2      658.73      695.69      8.87 o
   3   6   2       64.28       57.96      1.49 o
   4   6   2        9.51       10.40      0.78 o
   5   6   2       10.15       11.13      1.15 o
   6   6   2      187.69      186.85      4.87 o
   7   6   2        0.33        0.39      1.21 o
   8   6   2       12.61       16.93      2.43 o
   9   6   2        5.11        3.27      1.70 o
  10   6   2       14.45       19.95      2.65 o
 -10   7   2        0.72        1.09      2.15 o
  -9   7   2        0.03       -0.67      1.68 o
  -8   7   2        4.73        6.75      2.51 o
  -7   7   2       27.38       31.45      1.83 o
  -6   7   2       10.69        9.80      0.90 o
  -5   7   2      329.91      319.83      4.12 o
  -4   7   2       19.63       15.93      0.68 o
  -3   7   2        7.13       12.70      0.64 o
  -2   7   2      214.04      208.78      2.27 o
  -1   7   2     1065.15     1146.59     12.21 o
   0   7   2        4.13        5.65      0.55 o
   1   7   2       71.64       64.28      1.39 o
   2   7   2      239.01      248.83      3.42 o
   3   7   2      361.43      365.84      5.29 o
   4   7   2      647.37      657.95      8.82 o
   5   7   2      108.25      103.62      2.46 o
   6   7   2       25.19       22.98      2.84 o
   7   7   2       43.62       56.57      3.62 o
   8   7   2       33.40       37.96      3.04 o
   9   7   2        0.76        1.24      1.80 o
 -10   8   2        0.02        1.35      2.54 o
  -9   8   2       19.92       23.00      2.55 o
  -8   8   2        1.71        2.43      1.62 o
  -7   8   2        7.51       10.24      1.56 o
  -6   8   2      309.09      302.68      5.59 o
  -5   8   2      205.30      200.06      3.06 o
  -4   8   2      324.85      311.00      3.48 o
  -3   8   2       23.50       26.37      0.82 o
  -2   8   2       30.50       34.18      1.10 o
  -1   8   2      444.39      465.19      5.73 o
   0   8   2        1.80        1.05      0.66 o
   1   8   2       14.00       14.76      1.36 o
   2   8   2       22.25       25.31      0.99 o
   3   8   2       21.86       23.04      1.03 o
   4   8   2        3.86        2.29      1.04 o
   5   8   2      124.95      122.55      4.75 o
   6   8   2        0.49       -0.25      1.18 o
   7   8   2        1.55       -1.39      1.40 o
   8   8   2       11.88       12.20      2.33 o
   9   8   2       13.45       15.07      2.30 o
 -10   9   2        0.69        0.64      2.14 o
  -9   9   2        0.10        1.38      1.91 o
  -8   9   2       58.83       67.57      3.52 o
  -7   9   2        1.29        0.71      1.36 o
  -6   9   2       30.48       27.64      2.62 o
  -5   9   2       87.50       78.18      3.27 o
  -4   9   2      123.19      117.69      2.39 o
  -3   9   2        7.07        7.47      0.71 o
  -2   9   2        2.03        2.73      0.71 o
  -1   9   2      163.95      161.43      2.60 o
   0   9   2      258.68      261.76      3.59 o
   1   9   2        0.03       -0.44      0.62 o
   2   9   2       16.95       15.25      1.07 o
   3   9   2      248.44      257.81      4.29 o
   4   9   2       22.79       23.49      1.36 o
   5   9   2       24.42       16.22      1.61 o
   6   9   2        2.68        1.29      1.43 o
   7   9   2       11.23        8.75      1.88 o
   8   9   2        0.78        1.77      3.89 o
   9   9   2        4.93       -0.40      4.46 o
  -9  10   2        3.19        1.80      2.03 o
  -8  10   2        1.34       -0.70      1.72 o
  -7  10   2       10.19       11.88      1.99 o
  -6  10   2        5.47        8.08      1.51 o
  -5  10   2        1.49       -0.82      1.13 o
  -4  10   2       58.72       59.38      2.18 o
  -3  10   2       21.87       22.32      0.99 o
  -2  10   2       12.77       13.38      1.39 o
  -1  10   2        0.20       -0.60      0.60 o
   0  10   2       33.83       34.06      1.42 o
   1  10   2       72.20       65.02      2.00 o
   2  10   2      121.47      127.11      2.77 o
   3  10   2        3.38        2.67      1.25 o
   4  10   2       32.95       33.12      2.29 o
   5  10   2       91.78       94.06      3.95 o
   6  10   2        8.41        7.49      1.79 o
   7  10   2       40.74       43.16      3.38 o
   8  10   2        0.01       -1.73      1.73 o
  -9  11   2        1.02        5.19      2.21 o
  -8  11   2        0.00        0.43      1.86 o
  -7  11   2        8.14        5.97      1.94 o
  -6  11   2        5.01        3.59      1.74 o
  -5  11   2       10.99       13.75      1.60 o
  -4  11   2       11.01        9.26      1.40 o
  -3  11   2       96.26       80.46      1.56 o
  -2  11   2       36.39       33.71      1.41 o
  -1  11   2       20.44       24.26      2.07 o
   0  11   2      258.36      234.33      5.08 o
   1  11   2       21.34       19.47      1.62 o
   2  11   2      137.01      122.09      3.46 o
   3  11   2       26.01       26.66      1.86 o
   4  11   2       62.30       62.95      2.96 o
   5  11   2       13.89       10.85      1.83 o
   6  11   2       25.57       25.57      7.01 o
   7  11   2       34.59       31.62      3.18 o
   8  11   2        0.91        2.03      1.93 o
  -8  12   2        2.65        3.21      3.14 o
  -7  12   2        0.06       -0.31      1.74 o
  -6  12   2       25.59       29.52      2.22 o
  -5  12   2        8.78       10.24      1.58 o
  -4  12   2       15.52       13.56      1.54 o
  -3  12   2        4.98        6.62      1.68 o
  -2  12   2       47.33       49.51      2.09 o
  -1  12   2       92.55       95.45      3.02 o
   0  12   2       20.32       25.33      1.77 o
   1  12   2        2.32        1.49      1.69 o
   2  12   2       54.16       50.86      2.35 o
   3  12   2        0.84        1.94      1.28 o
   4  12   2        2.00        2.30      1.51 o
   5  12   2        2.12        3.31      1.64 o
   6  12   2        0.44       -0.11      1.94 o
   7  12   2        7.38        4.32      1.95 o
  -7  13   2       14.54       14.52      2.77 o
  -6  13   2        0.89       -0.36      1.42 o
  -5  13   2        8.32       13.02      1.74 o
  -4  13   2        0.87        1.52      1.30 o
  -3  13   2       14.31       11.36      2.37 o
  -2  13   2        5.47        2.44      1.93 o
  -1  13   2        0.82        0.32      1.11 o
   0  13   2        1.20       -1.13      1.16 o
   1  13   2        0.00       -0.94      1.22 o
   2  13   2        0.99        1.73      1.38 o
   3  13   2        0.97       -0.31      1.31 o
   4  13   2       16.53       16.59      2.56 o
   5  13   2        0.19       -0.29      1.95 o
   6  13   2        1.19        3.05      1.92 o
  -6  14   2        1.87        3.36      1.90 o
  -5  14   2       21.75       20.05      2.10 o
  -4  14   2        0.61        2.36      3.78 o
  -3  14   2       17.38       17.90      2.78 o
  -2  14   2        4.59        2.76      2.04 o
  -1  14   2        3.77        0.12      1.29 o
   0  14   2        1.93        0.56      1.58 o
   1  14   2       12.02       12.68      2.00 o
   2  14   2        3.53        0.59      1.83 o
   3  14   2        1.46        2.66      2.28 o
   4  14   2        0.60        0.49      2.26 o
   5  14   2        2.23        2.07      1.80 o
  -5  15   2        3.34        4.45      2.71 o
  -4  15   2        0.03        1.35      2.44 o
  -3  15   2       14.55       16.97      3.03 o
  -2  15   2        3.43        0.93      2.11 o
  -1  15   2        0.01       -0.44      2.03 o
   0  15   2       17.40       23.39      2.02 o
   1  15   2        3.01        2.76      1.76 o
   2  15   2        0.34       -1.81      1.81 o
   3  15   2        6.65        7.01      2.28 o
   4  15   2        1.91       -0.17      1.79 o
  -4  16   2        0.39        2.14      3.68 o
  -3  16   2        0.83        0.52      3.05 o
  -2  16   2        2.36        0.61      2.15 o
  -1  16   2        0.91        0.08      3.20 o
   0  16   2        0.09        0.11      2.53 o
   1  16   2        0.34       -1.49      1.49 o
   2  16   2        0.23        1.43      1.79 o
   3  16   2        2.53        2.87      3.84 o
 -11   0   3        0.46       -0.73      1.92 o
  -9   0   3      146.01      143.55      4.66 o
  -7   0   3       30.63       29.62      1.76 o
  -5   0   3      775.43      739.43     11.70 o
  -3   0   3      233.28      230.93      3.36 o
  -1   0   3      214.77      209.36      2.44 o
   1   0   3        0.03        2.30      1.04 o
   3   0   3       66.98      103.08      2.53 o
   5   0   3      198.51      205.44      4.85 o
   7   0   3      549.34      520.90     19.17 o
   9   0   3        3.68        1.39      3.15 o
 -11   1   3       15.79       12.72      1.79 o
 -10   1   3        2.55        3.11      1.22 o
  -9   1   3       31.56       34.99      1.75 o
  -8   1   3        2.03        1.61      0.97 o
  -7   1   3       88.00       88.63      1.90 o
  -6   1   3       51.33       43.96      1.35 o
  -5   1   3        0.43       -0.42      0.53 o
  -4   1   3      206.74      221.75      2.52 o
  -3   1   3      253.22      328.43      3.18 o
  -2   1   3      755.92      799.52      6.91 o
  -1   1   3        0.92       -0.20      0.20 o
   0   1   3    13807.99    13330.53    155.01 o
   1   1   3     1080.97     1249.15     14.85 o
   2   1   3      598.20      592.60      7.31 o
   3   1   3      313.66      315.64      4.22 o
   4   1   3       62.81       54.80      1.41 o
   5   1   3      230.01      219.26      3.59 o
   6   1   3       15.91       14.83      1.45 o
   7   1   3       67.29       82.33     10.76 o
   8   1   3       24.09       23.74      2.85 o
   9   1   3       47.88       49.80      4.02 o
  10   1   3        0.86        1.61      2.46 o
 -11   2   3        0.11       -0.49      1.30 o
 -10   2   3        9.05        7.92      1.41 o
  -9   2   3       70.40       70.31      2.35 o
  -8   2   3      171.51      163.69      3.37 o
  -7   2   3      176.09      162.77      2.79 o
  -6   2   3       58.61       57.00      1.54 o
  -5   2   3      135.02      127.07      2.07 o
  -4   2   3     1517.29     1567.77     13.40 o
  -3   2   3       89.69      101.63      1.34 o
  -2   2   3     1289.62     1509.80     11.75 o
  -1   2   3       42.70       37.40      0.64 o
   0   2   3      184.72      187.20      2.92 o
   1   2   3     1494.60     1584.37     20.63 o
   2   2   3     2022.90     2024.23     23.88 o
   3   2   3       20.91       18.06      0.62 o
   4   2   3       72.83       69.50      1.22 o
   5   2   3      164.80      156.82      2.30 o
   6   2   3      204.41      181.05      4.22 o
   7   2   3      130.19      132.61      5.10 o
   8   2   3       15.78       11.33      2.49 o
   9   2   3        1.05        1.76      2.29 o
  10   2   3       11.15       11.92      3.02 o
 -11   3   3       43.73       48.07      2.44 o
 -10   3   3        4.17        1.33      1.27 o
  -9   3   3       45.02       45.50      1.92 o
  -8   3   3        1.49        1.21      0.91 o
  -7   3   3      316.52      325.06      4.49 o
  -6   3   3        0.79        1.57      0.57 o
  -5   3   3       25.79       26.15      0.89 o
  -4   3   3     1249.84     1325.22     11.44 o
  -3   3   3       15.54        9.01      0.46 o
  -2   3   3     1728.79     1911.21     14.81 o
  -1   3   3        3.30        1.75      0.30 o
   0   3   3       78.52       72.79      1.62 o
   1   3   3      153.87      123.34      3.65 o
   2   3   3       21.81       26.52      0.93 o
   3   3   3       15.81       12.36      0.55 o
   4   3   3      220.76      220.16      2.70 o
   5   3   3      429.84      402.45      4.59 o
   6   3   3        3.38        2.54      0.78 o
   7   3   3      186.93      189.42      4.20 o
   8   3   3       16.58       10.06      4.60 o
   9   3   3       37.93       42.92      3.89 o
  10   3   3        0.91       -0.64      2.39 o
 -11   4   3        2.37        4.39      2.07 o
 -10   4   3        8.17        7.28      1.47 o
  -9   4   3        7.47        8.06      1.29 o
  -8   4   3       16.00       17.89      1.27 o
  -7   4   3       26.14       26.48      1.66 o
  -6   4   3      551.17      538.91      5.81 o
  -5   4   3     1138.90     1152.23     11.99 o
  -4   4   3        0.05        0.60      0.73 o
  -3   4   3       11.64       15.73      0.64 o
  -2   4   3     3180.23     3222.31     29.34 o
  -1   4   3      525.13      505.96      5.28 o
   0   4   3      119.39      109.66      2.00 o
   1   4   3        0.00       -0.51      0.51 o
   2   4   3     2128.83     2235.92     29.33 o
   3   4   3       68.65       59.80      2.17 o
   4   4   3      814.97      812.12      9.31 o
   5   4   3       20.13       20.03      1.09 o
   6   4   3      117.31      132.15      3.89 o
   7   4   3       25.84       29.20      1.79 o
   8   4   3        0.49       -0.01      1.22 o
   9   4   3        7.99        7.55      2.50 o
  10   4   3        1.27        2.20      2.66 o
 -11   5   3        0.00       -0.09      1.97 o
 -10   5   3       16.60       24.68      2.52 o
  -9   5   3       39.05       44.43      2.02 o
  -8   5   3       18.80       25.89      1.96 o
  -7   5   3      113.26      117.67      3.93 o
  -6   5   3      279.32      283.28      3.82 o
  -5   5   3        4.08        2.32      0.56 o
  -4   5   3       38.75       27.48      0.85 o
  -3   5   3       93.29      105.01      1.43 o
  -2   5   3        4.05        0.81      0.42 o
  -1   5   3      185.27      193.41      2.52 o
   0   5   3     1713.19     1734.62     25.56 o
   1   5   3      903.47      919.23     11.50 o
   2   5   3      154.29      157.35      2.79 o
   3   5   3      809.72      808.12     10.41 o
   4   5   3      244.98      254.12      3.62 o
   5   5   3       12.47       10.16      1.01 o
   6   5   3        8.35        9.01      1.13 o
   7   5   3        0.29        1.17      1.17 o
   8   5   3       50.66       55.93      2.49 o
   9   5   3        1.10        0.18      1.63 o
 -11   6   3        0.31        2.50      2.00 o
 -10   6   3        7.65        9.57      2.12 o
  -9   6   3       18.12       18.09      1.44 o
  -8   6   3        0.01        0.41      1.14 o
  -7   6   3       13.80       11.64      1.19 o
  -6   6   3       16.04       15.38      0.99 o
  -5   6   3        1.23       -0.12      0.48 o
  -4   6   3       58.56       63.68      1.28 o
  -3   6   3       94.70      109.54      1.86 o
  -2   6   3      518.41      557.53      6.00 o
  -1   6   3       29.33       21.11      0.96 o
   0   6   3      164.72      147.85      2.44 o
   1   6   3      254.69      242.47      4.71 o
   2   6   3       10.26        9.86      1.14 o
   3   6   3      333.30      309.60      5.01 o
   4   6   3       37.03       32.84      1.16 o
   5   6   3        0.70       -0.76      1.15 o
   6   6   3        0.28        0.02      0.95 o
   7   6   3       13.83       15.46      1.64 o
   8   6   3        4.21        5.43      1.46 o
   9   6   3        8.25        6.87      1.77 o
 -10   7   3        3.86        7.02      2.10 o
  -9   7   3       35.97       29.86      2.60 o
  -8   7   3        5.14        5.15      1.08 o
  -7   7   3      102.37      100.98      2.53 o
  -6   7   3      137.72      128.01      2.52 o
  -5   7   3       58.69       55.06      1.55 o
  -4   7   3      360.94      361.00      4.87 o
  -3   7   3      372.25      337.29      3.56 o
  -2   7   3      555.46      559.99      6.12 o
  -1   7   3       28.42       26.33      0.94 o
   0   7   3      528.29      542.00      6.70 o
   1   7   3      256.76      254.12      3.79 o
   2   7   3        8.11        5.67      0.60 o
   3   7   3        0.34       -0.09      0.96 o
   4   7   3      121.35      116.68      2.48 o
   5   7   3        8.10        8.99      1.22 o
   6   7   3       29.11       28.17      1.87 o
   7   7   3        1.13        1.83      1.34 o
   8   7   3        7.34        9.26      1.66 o
   9   7   3        0.18       -1.56      1.77 o
 -10   8   3        0.16        0.30      1.92 o
  -9   8   3       12.82       19.14      2.42 o
  -8   8   3        0.88        2.64      1.70 o
  -7   8   3       14.31       12.96      1.33 o
  -6   8   3      239.09      238.08      4.14 o
  -5   8   3      148.29      148.21      2.70 o
  -4   8   3       38.28       35.92      1.08 o
  -3   8   3       21.73       22.44      0.78 o
  -2   8   3      748.43      737.41     10.12 o
  -1   8   3      192.49      180.40      2.70 o
   0   8   3      131.56      126.71      2.23 o
   1   8   3       10.60       11.76      0.83 o
   2   8   3      207.83      202.57      3.36 o
   3   8   3        8.44        5.82      1.02 o
   4   8   3       60.36       56.54      3.39 o
   5   8   3       18.84       15.77      1.28 o
   6   8   3       98.42      101.30      4.05 o
   7   8   3        6.48        8.72      1.91 o
   8   8   3       18.09       20.92      2.28 o
 -10   9   3        3.83        2.71      2.48 o
  -9   9   3        0.18       -0.95      1.82 o
  -8   9   3       16.12       14.30      2.13 o
  -7   9   3       50.97       55.27      2.77 o
  -6   9   3        5.25        5.76      1.00 o
  -5   9   3        3.69        5.46      0.99 o
  -4   9   3       51.94       58.58      1.54 o
  -3   9   3      397.82      404.24      5.15 o
  -2   9   3        3.33        4.37      0.74 o
  -1   9   3        2.65        2.63      0.73 o
   0   9   3       62.93       59.08      1.76 o
   1   9   3      308.49      287.83      4.88 o
   2   9   3       33.11       35.21      1.45 o
   3   9   3       27.88       28.00      1.33 o
   4   9   3       11.45       12.44      1.73 o
   5   9   3      103.00      106.70      2.88 o
   6   9   3        0.02        1.07      1.47 o
   7   9   3        0.42       -0.84      1.54 o
   8   9   3       12.33       14.32      2.21 o
  -9  10   3        4.67        3.53      2.08 o
  -8  10   3        7.28       10.53      2.10 o
  -7  10   3       22.12       18.57      1.92 o
  -6  10   3        1.50        1.91      1.26 o
  -5  10   3        1.23        0.78      0.89 o
  -4  10   3       19.58       15.70      0.99 o
  -3  10   3       35.89       38.26      1.89 o
  -2  10   3       79.72       73.25      2.30 o
  -1  10   3      172.57      174.61      3.67 o
   0  10   3      366.63      335.31      5.23 o
   1  10   3       75.45       70.04      2.11 o
   2  10   3       45.38       48.85      1.96 o
   3  10   3      103.21      103.80      3.56 o
   4  10   3       15.46       14.60      1.41 o
   5  10   3       47.43       45.08      2.59 o
   6  10   3       14.04       14.74      2.02 o
   7  10   3        9.44        8.30      1.93 o
   8  10   3        0.10        0.24      2.05 o
  -9  11   3        0.53        0.89      2.00 o
  -8  11   3        0.85       -0.10      1.81 o
  -7  11   3       16.51       15.72      2.32 o
  -6  11   3        0.52        0.26      1.30 o
  -5  11   3        5.69        4.55      1.56 o
  -4  11   3       46.07       49.63      1.62 o
  -3  11   3       30.49       28.09      1.80 o
  -2  11   3       77.62       75.24      2.73 o
  -1  11   3       19.33       18.74      2.07 o
   0  11   3       34.62       34.70      2.25 o
   1  11   3      216.34      232.19      4.52 o
   2  11   3        4.07        4.86      1.12 o
   3  11   3       36.86       37.01      2.29 o
   4  11   3        4.34        3.40      1.53 o
   5  11   3       36.05       42.27      2.81 o
   6  11   3        1.71        0.52      1.63 o
   7  11   3        0.12        2.09      2.11 o
  -8  12   3        1.26        3.96      2.07 o
  -7  12   3        0.01       -0.83      1.66 o
  -6  12   3        4.01        3.91      1.47 o
  -5  12   3       41.18       42.78      2.21 o
  -4  12   3        8.70        8.08      1.24 o
  -3  12   3        4.16        6.67      1.33 o
  -2  12   3       97.46       91.06      3.04 o
  -1  12   3      102.34      103.21      3.38 o
   0  12   3       87.83       82.86      3.44 o
   1  12   3       25.61       25.04      2.19 o
   2  12   3        0.02        0.36      1.19 o
   3  12   3        1.16        1.48      1.39 o
   4  12   3        6.13        6.72      1.72 o
   5  12   3        0.35       -1.54      1.54 o
   6  12   3        0.04        0.16      1.63 o
  -7  13   3       14.46       15.80      2.33 o
  -6  13   3        0.73       -0.01      1.48 o
  -5  13   3        0.47       -2.17      2.17 o
  -4  13   3       27.21       31.12      3.26 o
  -3  13   3       37.65       41.85      2.14 o
  -2  13   3       52.25       54.53      2.52 o
  -1  13   3        6.25        2.72      1.32 o
   0  13   3       23.99       22.44      2.29 o
   1  13   3       60.46       60.66      2.68 o
   2  13   3        1.72        2.65      1.53 o
   3  13   3        0.16       -0.52      1.51 o
   4  13   3       29.95       37.74      4.57 o
   5  13   3        0.33       -0.81      1.66 o
   6  13   3        0.22        1.39      2.15 o
  -6  14   3        0.29        2.61      2.52 o
  -5  14   3        0.45        1.13      2.20 o
  -4  14   3       17.11       10.42      2.69 o
  -3  14   3        0.00        0.72      2.02 o
  -2  14   3        1.94        1.97      1.41 o
  -1  14   3        6.34        6.38      1.49 o
   0  14   3        4.20        5.79      1.52 o
   1  14   3        0.02       -1.26      1.26 o
   2  14   3        6.28        7.91      1.81 o
   3  14   3        1.66        0.79      1.67 o
   4  14   3        0.03        0.62      1.78 o
   5  14   3        0.65       -1.97      1.97 o
  -5  15   3        2.63        3.62      2.66 o
  -4  15   3        1.91        0.17      2.32 o
  -3  15   3        3.17        4.14      3.17 o
  -2  15   3        1.97       -2.11      3.86 o
  -1  15   3        0.11        2.18      2.09 o
   0  15   3        0.27        1.60      1.46 o
   1  15   3        0.08        0.72      1.55 o
   2  15   3        0.02        0.11      1.65 o
   3  15   3        0.52        1.04      1.69 o
   4  15   3        1.85        6.24      3.86 o
  -3  16   3        0.01        2.54      2.46 o
  -2  16   3        0.91        0.81      2.35 o
  -1  16   3        7.61        8.22      1.99 o
   0  16   3        0.02        0.71      2.91 o
   1  16   3        2.15        4.21      2.39 o
   2  16   3        3.92        1.68      5.94 o
 -10   0   4       12.96       16.40      2.73 o
  -8   0   4       46.56       37.77      2.45 o
  -6   0   4      163.64      167.87      3.86 o
  -4   0   4     1012.87     1112.93     18.70 o
  -2   0   4      129.20      143.65      2.46 o
   0   0   4      309.80      382.74      8.31 o
   2   0   4     4809.76     4761.12     78.55 o
   4   0   4      177.93      157.46      3.82 o
   6   0   4      749.91      713.13     24.24 o
   8   0   4       21.60       15.90      3.84 o
 -11   1   4       20.22       23.78      2.61 o
 -10   1   4        0.80        2.30      1.32 o
  -9   1   4      150.76      155.06      3.49 o
  -8   1   4       15.86       13.91      1.22 o
  -7   1   4       70.25       62.95      1.80 o
  -6   1   4      243.31      226.59      3.34 o
  -5   1   4        0.05        0.24      0.55 o
  -4   1   4      373.21      384.60      4.35 o
  -3   1   4       70.35       54.74      0.94 o
  -2   1   4       12.89       18.02      0.50 o
  -1   1   4     1396.77     1332.74     12.92 o
   0   1   4       53.36       60.09      0.91 o
   1   1   4       22.75       18.66      0.64 o
   2   1   4      114.21      111.53      2.00 o
   3   1   4        7.86        4.59      0.52 o
   4   1   4      224.19      203.93      3.22 o
   5   1   4      832.16      799.08     15.84 o
   6   1   4       20.51       11.01      2.94 o
   7   1   4       60.14       52.37      3.61 o
   8   1   4        4.44        1.72      2.11 o
   9   1   4        6.29        7.60      3.43 o
 -11   2   4       28.76       33.15      2.37 o
 -10   2   4        6.56        6.09      1.40 o
  -9   2   4        7.33        5.45      1.32 o
  -8   2   4       42.72       38.15      1.60 o
  -7   2   4      320.84      301.66      4.58 o
  -6   2   4       37.44       36.85      1.34 o
  -5   2   4      465.48      472.47      5.34 o
  -4   2   4     1822.08     1849.87     21.77 o
  -3   2   4      618.57      603.68      5.71 o
  -2   2   4      497.40      530.26      5.22 o
  -1   2   4      102.89       72.22      1.20 o
   0   2   4     2080.65     2222.64     28.77 o
   1   2   4        1.14        3.48      0.46 o
   2   2   4       80.72       96.62      1.65 o
   3   2   4        0.13        1.68      0.51 o
   4   2   4       97.85      100.12      2.44 o
   5   2   4       19.01       16.90      1.38 o
   6   2   4       22.73       21.58      6.07 o
   7   2   4      204.09      225.54      7.54 o
   8   2   4        1.19        0.08      2.76 o
   9   2   4        1.42       -0.13      2.18 o
 -11   3   4        1.20        1.58      1.84 o
 -10   3   4       14.80       20.16      1.75 o
  -9   3   4       15.94       19.10      1.86 o
  -8   3   4       84.06       84.78      2.29 o
  -7   3   4        1.75        2.83      0.89 o
  -6   3   4      784.11      759.95      9.15 o
  -5   3   4      734.51      783.88      7.89 o
  -4   3   4      623.16      659.40      6.62 o
  -3   3   4       83.15       94.92      1.40 o
  -2   3   4      684.00      639.37      6.61 o
  -1   3   4      872.12      923.95      9.79 o
   0   3   4     1125.49     1214.56     16.06 o
   1   3   4       20.63       22.61      1.34 o
   2   3   4      314.24      356.24      4.84 o
   3   3   4        5.69        4.61      0.62 o
   4   3   4      214.87      216.78      3.05 o
   5   3   4       23.67       22.55      0.98 o
   6   3   4      238.18      230.47      5.04 o
   7   3   4        1.17        2.53      1.93 o
   8   3   4       13.47       13.92      2.69 o
   9   3   4        9.01        9.95      2.79 o
 -11   4   4        0.16        0.00      1.60 o
 -10   4   4        7.36       11.17      2.04 o
  -9   4   4        9.77       13.00      1.53 o
  -8   4   4       41.39       43.10      2.46 o
  -7   4   4        9.15        7.83      1.05 o
  -6   4   4      522.81      537.02      6.17 o
  -5   4   4      657.96      648.82      7.30 o
  -4   4   4      651.53      694.88      7.37 o
  -3   4   4      455.68      459.78      5.07 o
  -2   4   4      188.31      190.81      2.59 o
  -1   4   4      487.11      489.52      5.51 o
   0   4   4       73.94       70.23      1.78 o
   1   4   4      282.39      308.48      7.37 o
   2   4   4      542.61      549.48      7.24 o
   3   4   4       15.09        8.94      0.94 o
   4   4   4       95.28       87.17      1.64 o
   5   4   4      135.65      126.71      2.44 o
   6   4   4      151.44      148.99      3.20 o
   7   4   4       28.29       23.22      3.35 o
   8   4   4       50.28       51.31      3.89 o
   9   4   4        0.25        0.35      2.21 o
 -11   5   4        0.54       -0.96      1.35 o
 -10   5   4        0.03       -0.54      1.23 o
  -9   5   4        2.28        1.32      1.22 o
  -8   5   4      101.86      103.11      2.77 o
  -7   5   4      222.75      205.53      3.87 o
  -6   5   4        3.86        2.83      0.70 o
  -5   5   4      185.55      189.28      2.50 o
  -4   5   4      231.85      224.95      2.83 o
  -3   5   4        0.98        1.13      0.44 o
  -2   5   4       24.48       28.63      0.98 o
  -1   5   4       33.20       28.77      0.87 o
   0   5   4     1632.03     1707.60     20.62 o
   1   5   4      292.59      297.77      4.42 o
   2   5   4       27.06       27.46      1.29 o
   3   5   4       28.45       31.27      1.29 o
   4   5   4        2.82        3.32      0.84 o
   5   5   4       85.30       87.17      2.27 o
   6   5   4       18.66       22.96      1.40 o
   7   5   4        4.01        1.78      1.18 o
   8   5   4        0.45        0.09      2.02 o
   9   5   4       16.97       19.07      3.53 o
 -11   6   4        8.49        3.62      3.21 o
 -10   6   4        0.89        0.83      1.33 o
  -9   6   4       11.31       11.94      1.47 o
  -8   6   4      118.15      119.02      2.96 o
  -7   6   4       17.72       16.70      1.38 o
  -6   6   4        1.49        1.03      0.91 o
  -5   6   4      167.24      168.07      2.67 o
  -4   6   4      419.12      400.42      4.20 o
  -3   6   4      221.20      220.11      3.33 o
  -2   6   4      383.54      460.08      5.79 o
  -1   6   4        4.81        4.63      0.68 o
   0   6   4     2285.61     2393.04     40.73 o
   1   6   4      123.21      123.71      3.20 o
   2   6   4      148.50      161.99      3.29 o
   3   6   4       16.18       13.16      1.27 o
   4   6   4       63.85       54.73      1.60 o
   5   6   4       83.66       80.88      2.28 o
   6   6   4        2.11        2.98      0.99 o
   7   6   4        4.94        3.47      1.25 o
   8   6   4        4.32        8.42      1.61 o
   9   6   4        0.00       -0.47      2.32 o
 -10   7   4       11.47       14.21      2.45 o
  -9   7   4        4.42        3.39      1.31 o
  -8   7   4        0.63        0.23      1.06 o
  -7   7   4      288.65      294.79      5.00 o
  -6   7   4       30.80       31.13      1.64 o
  -5   7   4       78.75       66.71      1.69 o
  -4   7   4       29.45       35.66      1.06 o
  -3   7   4      162.55      164.34      3.11 o
  -2   7   4       11.67       13.98      0.89 o
  -1   7   4     1085.22     1041.27     12.01 o
   0   7   4        6.07        5.61      0.66 o
   1   7   4      192.31      185.84      4.13 o
   2   7   4       92.96       91.21      2.78 o
   3   7   4      411.31      399.83      7.41 o
   4   7   4        0.15        0.01      0.71 o
   5   7   4        6.10       11.62      1.32 o
   6   7   4       17.10       22.98      1.74 o
   7   7   4        2.64        0.88      1.31 o
   8   7   4        0.25       -1.32      1.32 o
 -10   8   4        2.90        1.43      1.97 o
  -9   8   4        1.79       -0.75      1.73 o
  -8   8   4        4.10        0.74      1.05 o
  -7   8   4        7.24        6.24      1.16 o
  -6   8   4       37.19       36.39      1.65 o
  -5   8   4       52.92       50.68      1.81 o
  -4   8   4        5.16        5.04      0.66 o
  -3   8   4      124.14      120.64      2.26 o
  -2   8   4        0.68        0.41      0.78 o
  -1   8   4      325.79      305.95      4.26 o
   0   8   4        0.60        0.90      0.66 o
   1   8   4      218.38      202.81      3.31 o
   2   8   4      388.97      364.04      5.92 o
   3   8   4      295.47      293.62      4.50 o
   4   8   4      122.62      110.95      2.93 o
   5   8   4       45.69       43.57      1.85 o
   6   8   4       12.30       15.30      1.66 o
   7   8   4        8.02        9.50      2.13 o
   8   8   4        0.93        0.16      1.64 o
 -10   9   4        1.99        1.80      2.10 o
  -9   9   4        0.21        1.02      1.85 o
  -8   9   4        9.33        8.26      1.32 o
  -7   9   4       12.47       14.24      1.29 o
  -6   9   4       13.53       12.98      1.23 o
  -5   9   4       18.27       16.02      1.23 o
  -4   9   4       81.96       82.47      2.50 o
  -3   9   4        2.50        2.38      0.85 o
  -2   9   4      340.29      325.82      4.77 o
  -1   9   4       13.80        9.85      1.01 o
   0   9   4        7.82       10.38      1.13 o
   1   9   4       28.93       29.71      1.50 o
   2   9   4       68.45       66.50      1.83 o
   3   9   4       68.35       61.65      2.01 o
   4   9   4        8.73       10.15      1.44 o
   5   9   4       74.14       62.39      2.31 o
   6   9   4       16.73       16.82      1.95 o
   7   9   4       10.90        9.36      1.94 o
   8   9   4        8.28        8.77      2.04 o
  -9  10   4        9.13        8.14      2.79 o
  -8  10   4        9.71       13.13      2.68 o
  -7  10   4       19.04       18.07      1.50 o
  -6  10   4       19.02       15.18      1.29 o
  -5  10   4       27.70       30.68      1.51 o
  -4  10   4      166.42      159.32      3.64 o
  -3  10   4        7.35        6.17      1.33 o
  -2  10   4       37.04       38.07      2.19 o
  -1  10   4       39.10       48.04      2.10 o
   0  10   4      405.66      402.99      6.64 o
   1  10   4        2.75        1.71      0.90 o
   2  10   4      304.14      296.25      4.82 o
   3  10   4       34.13       38.10      2.50 o
   4  10   4        1.79       -0.53      1.51 o
   5  10   4       23.93       26.71      2.14 o
   6  10   4        0.29       -0.66      1.43 o
   7  10   4        3.95        3.74      1.85 o
  -9  11   4       10.64        7.66      2.55 o
  -8  11   4        0.07        2.28      1.85 o
  -7  11   4        0.67        1.66      1.46 o
  -6  11   4        1.36        0.53      1.40 o
  -5  11   4       28.26       24.01      1.79 o
  -4  11   4        0.64       -0.04      1.91 o
  -3  11   4       32.61       38.56      2.18 o
  -2  11   4       93.72       84.40      2.92 o
  -1  11   4       15.42       13.51      1.55 o
   0  11   4       30.22       24.39      2.04 o
   1  11   4       88.51       90.49      2.59 o
   2  11   4        5.48        3.19      1.27 o
   3  11   4        4.94        7.35      1.31 o
   4  11   4       14.89       14.50      1.89 o
   5  11   4       17.55       17.86      3.53 o
   6  11   4        0.02       -1.52      1.52 o
   7  11   4        3.89        6.42      5.63 o
  -8  12   4        2.89        3.96      2.00 o
  -7  12   4        3.12        3.89      1.76 o
  -6  12   4        0.30        0.54      1.28 o
  -5  12   4        7.35        6.35      1.41 o
  -4  12   4        5.65        6.07      1.47 o
  -3  12   4       31.63       33.81      2.29 o
  -2  12   4        1.55        1.53      1.35 o
  -1  12   4        0.81       -0.71      1.18 o
   0  12   4        0.72        0.54      1.21 o
   1  12   4        0.40       -1.06      1.06 o
   2  12   4       22.83       22.07      2.04 o
   3  12   4       16.35       16.46      4.33 o
   4  12   4       13.46       17.23      2.05 o
   5  12   4        0.05       -0.30      1.58 o
   6  12   4        7.23        7.71      2.29 o
  -7  13   4        3.62        5.04      1.72 o
  -6  13   4        4.32        4.42      2.52 o
  -5  13   4        0.15        1.04      2.12 o
  -4  13   4        1.12        2.39      2.17 o
  -3  13   4       15.68       22.05      1.90 o
  -2  13   4        1.24        2.76      1.33 o
  -1  13   4        1.77        1.43      1.89 o
   0  13   4        1.19        0.26      1.34 o
   1  13   4       19.78       20.26      2.12 o
   2  13   4       12.78       19.63      2.13 o
   3  13   4       11.20       12.72      2.93 o
   4  13   4        2.26        3.71      1.73 o
   5  13   4        0.39        1.04      1.69 o
  -6  14   4        0.18        1.22      2.45 o
  -5  14   4        2.05        3.83      2.34 o
  -4  14   4        8.11       10.27      1.64 o
  -3  14   4        7.43        6.62      1.52 o
  -2  14   4        9.80       11.77      1.72 o
  -1  14   4        5.23        3.72      1.48 o
   0  14   4        0.33        0.28      1.53 o
   1  14   4        1.62        0.43      1.62 o
   2  14   4        5.42        3.30      1.83 o
   3  14   4        9.80        8.08      2.02 o
   4  14   4        0.35        0.32      1.74 o
  -5  15   4        3.42        8.44      2.88 o
  -4  15   4        1.19        1.50      2.39 o
  -3  15   4        1.85        3.45      1.57 o
  -2  15   4        7.18        6.83      1.64 o
  -1  15   4        2.16        1.75      1.72 o
   0  15   4        0.45        1.37      1.71 o
   1  15   4        0.49        1.11      1.72 o
   2  15   4       13.07       15.94      2.31 o
   3  15   4        0.01       -0.22      1.80 o
  -3  16   4        0.37        0.50      3.23 o
  -2  16   4        5.82        0.08      2.99 o
  -1  16   4        2.36        1.13      1.76 o
   0  16   4        0.73        2.09      1.84 o
   1  16   4        0.94        0.45      2.32 o
 -11   0   5       37.16       37.89      4.32 o
  -9   0   5       21.81       18.81      2.60 o
  -7   0   5      723.17      708.14     11.90 o
  -5   0   5       19.42       23.17      1.40 o
  -3   0   5       20.36       26.46      0.95 o
  -1   0   5      294.72      270.91      5.27 o
   1   0   5       31.49       56.62      1.71 o
   3   0   5      192.62      209.54      4.50 o
   5   0   5     1017.40      990.47     22.28 o
   7   0   5        2.88        2.57      2.83 o
   9   0   5        8.80        6.46      3.90 o
 -11   1   5        3.12        2.59      1.61 o
 -10   1   5       20.38       21.43      1.99 o
  -9   1   5       24.97       27.03      1.80 o
  -8   1   5      304.07      293.87      5.20 o
  -7   1   5       42.57       45.96      1.53 o
  -6   1   5      143.53      144.81      2.54 o
  -5   1   5        3.91        1.43      0.60 o
  -4   1   5      395.48      420.89      4.29 o
  -3   1   5        0.14       -0.28      0.28 o
  -2   1   5      482.83      456.07      5.12 o
  -1   1   5      466.62      530.65      5.43 o
   0   1   5      920.16      980.22     11.84 o
   1   1   5      817.52      862.73     12.96 o
   2   1   5      251.52      258.35      3.97 o
   3   1   5       34.02       33.10      1.09 o
   4   1   5      185.65      196.45      3.62 o
   5   1   5       43.92       45.28      2.42 o
   6   1   5      273.11      258.54      8.00 o
   7   1   5       18.79       23.20      3.10 o
   8   1   5        8.21        9.56      2.55 o
   9   1   5        4.20        3.26      2.56 o
 -11   2   5       12.09       10.44      1.87 o
 -10   2   5       16.70       22.40      2.02 o
  -9   2   5       43.83       44.38      2.14 o
  -8   2   5       14.18       14.24      1.41 o
  -7   2   5       32.09       26.11      1.35 o
  -6   2   5       43.48       45.82      1.56 o
  -5   2   5      186.35      178.54      2.73 o
  -4   2   5      121.12      106.16      1.87 o
  -3   2   5        8.15        7.86      0.45 o
  -2   2   5      816.43      806.39      9.21 o
  -1   2   5      255.76      239.83      2.91 o
   0   2   5     1709.93     1687.83     17.40 o
   1   2   5      287.53      270.29      5.05 o
   2   2   5        9.05        6.90      0.64 o
   3   2   5        3.01        4.11      0.65 o
   4   2   5      364.16      359.55      5.73 o
   5   2   5      375.00      363.24      9.41 o
   6   2   5        1.43        2.79      1.82 o
   7   2   5        4.45        7.21      2.17 o
   8   2   5       17.67       14.97      2.85 o
   9   2   5        3.74       -0.79      2.33 o
 -11   3   5        0.66       -0.90      1.52 o
 -10   3   5        7.62        5.66      1.60 o
  -9   3   5       26.48       29.26      3.78 o
  -8   3   5       13.69       11.55      1.43 o
  -7   3   5        0.11       -0.53      0.81 o
  -6   3   5      446.60      444.19      5.29 o
  -5   3   5       55.58       60.66      1.84 o
  -4   3   5       83.63      103.87      1.64 o
  -3   3   5       27.54       29.95      0.80 o
  -2   3   5      615.98      648.43      6.75 o
  -1   3   5      963.14      912.10     10.38 o
   0   3   5      181.15      204.35      3.46 o
   1   3   5      222.54      213.13      3.19 o
   2   3   5       31.11       34.59      1.07 o
   3   3   5      410.62      398.68      5.31 o
   4   3   5      142.67      148.57      3.29 o
   5   3   5       29.39       35.73      1.80 o
   6   3   5       37.25       28.13      2.66 o
   7   3   5       46.03       48.19      3.52 o
   8   3   5        0.73       -0.74      2.02 o
   9   3   5       16.28       18.61      3.26 o
 -11   4   5        2.47        4.00      1.71 o
 -10   4   5        6.95        7.51      1.69 o
  -9   4   5       26.07       22.81      1.80 o
  -8   4   5       87.19       85.84      2.60 o
  -7   4   5      603.95      555.67      7.98 o
  -6   4   5      775.34      766.26      8.84 o
  -5   4   5      536.47      542.30      5.77 o
  -4   4   5       62.95       70.57      1.33 o
  -3   4   5       88.71       79.17      1.68 o
  -2   4   5      991.54     1078.22     10.86 o
  -1   4   5      100.86      106.49      1.70 o
   0   4   5      177.01      173.68      3.16 o
   1   4   5        0.29        2.11      0.62 o
   2   4   5       16.96       18.83      0.95 o
   3   4   5       15.29       20.06      1.02 o
   4   4   5       30.29       33.26      1.13 o
   5   4   5       36.86       33.24      2.14 o
   6   4   5       13.58       10.16      2.02 o
   7   4   5        6.53        5.81      2.19 o
   8   4   5        4.99        7.48      2.45 o
 -11   5   5       10.04        7.78      1.81 o
 -10   5   5        6.21        5.32      1.46 o
  -9   5   5        5.85       11.40      1.53 o
  -8   5   5      153.28      155.18      4.22 o
  -7   5   5      124.26      115.36      2.89 o
  -6   5   5        3.97        3.47      0.98 o
  -5   5   5       11.33       12.40      0.78 o
  -4   5   5       23.35       20.91      0.95 o
  -3   5   5      201.71      201.05      3.09 o
  -2   5   5      618.53      614.57      7.41 o
  -1   5   5     1633.71     1657.65     18.51 o
   0   5   5      358.00      357.82      5.18 o
   1   5   5       37.39       41.41      1.57 o
   2   5   5       89.63       88.20      2.06 o
   3   5   5       81.67       71.70      2.66 o
   4   5   5       12.50       14.92      1.26 o
   5   5   5        0.33        0.93      0.80 o
   6   5   5       53.08       43.63      2.04 o
   7   5   5        0.11       -1.70      1.94 o
   8   5   5        0.11       -0.05      2.11 o
 -11   6   5        2.51        6.00      1.87 o
 -10   6   5        2.19        3.32      1.41 o
  -9   6   5       28.03       26.80      1.84 o
  -8   6   5        0.81        2.32      1.16 o
  -7   6   5       56.16       50.46      1.96 o
  -6   6   5       28.16       24.38      1.43 o
  -5   6   5      169.86      167.00      2.54 o
  -4   6   5       11.81       10.50      0.98 o
  -3   6   5       73.86       62.42      1.63 o
  -2   6   5        4.50        5.04      0.80 o
  -1   6   5      199.16      196.77      3.22 o
   0   6   5      223.61      227.71      5.34 o
   1   6   5      562.39      524.54      7.92 o
   2   6   5       20.55       21.82      1.46 o
   3   6   5        0.01        2.15      1.52 o
   4   6   5       53.04       46.53      1.95 o
   5   6   5       29.92       32.85      1.48 o
   6   6   5        6.98        5.76      1.28 o
   7   6   5       61.79       59.86      3.37 o
   8   6   5        2.38        0.34      2.13 o
 -10   7   5        0.45       -0.58      1.43 o
  -9   7   5        1.99        3.80      1.35 o
  -8   7   5       34.54       36.83      1.85 o
  -7   7   5       52.42       57.66      2.14 o
  -6   7   5      181.50      178.57      3.53 o
  -5   7   5      318.52      305.86      5.65 o
  -4   7   5      128.37      122.01      2.50 o
  -3   7   5        3.66        4.39      0.89 o
  -2   7   5      424.43      419.59      5.51 o
  -1   7   5      171.52      174.08      3.05 o
   0   7   5        6.55        5.28      0.76 o
   1   7   5        0.57        0.59      0.97 o
   2   7   5      310.22      315.45      6.21 o
   3   7   5       26.50       31.01      2.17 o
   4   7   5      209.24      196.92      4.20 o
   5   7   5        3.06        1.06      0.86 o
   6   7   5        4.62        6.18      1.37 o
   7   7   5        0.57        1.88      1.75 o
   8   7   5        0.86        2.32      2.18 o
 -10   8   5        8.52        9.64      1.67 o
  -9   8   5        0.52       -0.63      1.21 o
  -8   8   5       20.97       19.98      1.55 o
  -7   8   5        0.27       -0.28      1.01 o
  -6   8   5      159.08      158.08      3.32 o
  -5   8   5       23.34       21.40      1.03 o
  -4   8   5      114.29      113.58      2.69 o
  -3   8   5       14.39       11.32      1.01 o
  -2   8   5      351.16      331.69      5.23 o
  -1   8   5        1.24        1.98      0.77 o
   0   8   5       39.36       39.24      1.33 o
   1   8   5      189.27      171.41      4.16 o
   2   8   5       10.00       13.73      2.19 o
   3   8   5      104.13       98.51      3.73 o
   4   8   5       61.64       70.78      2.93 o
   5   8   5        6.65       11.35      1.40 o
   6   8   5       20.31       25.76      1.92 o
   7   8   5       10.33       14.19      1.88 o
 -10   9   5        0.00       -2.36      2.36 o
  -9   9   5        5.43        6.85      1.68 o
  -8   9   5        0.05       -1.05      1.05 o
  -7   9   5        0.00       -0.96      0.96 o
  -6   9   5        0.01       -0.88      0.88 o
  -5   9   5       50.05       51.59      2.17 o
  -4   9   5        4.41        3.77      1.26 o
  -3   9   5        0.42       -0.50      1.16 o
  -2   9   5      104.39       94.03      2.42 o
  -1   9   5      261.89      236.80      6.10 o
   0   9   5      215.51      205.63      3.60 o
   1   9   5        2.35        2.98      1.14 o
   2   9   5       41.65       36.74      1.35 o
   3   9   5      152.59      149.96      3.03 o
   4   9   5        8.84        7.45      1.01 o
   5   9   5        4.54        4.60      1.07 o
   6   9   5        0.58        0.96      1.40 o
   7   9   5       17.67       22.03      2.21 o
  -9  10   5        0.69        0.65      1.79 o
  -8  10   5        0.62       -0.01      1.15 o
  -7  10   5        0.07       -0.76      1.02 o
  -6  10   5        3.99        3.08      1.02 o
  -5  10   5        0.85       -1.16      1.16 o
  -4  10   5      131.71      125.41      4.39 o
  -3  10   5       99.46       93.65      3.12 o
  -2  10   5       39.24       35.56      1.98 o
  -1  10   5        9.58        7.53      1.15 o
   0  10   5      116.35      124.84      2.86 o
   1  10   5       76.87       72.69      2.17 o
   2  10   5        3.38        3.85      0.87 o
   3  10   5       18.41       18.41      1.52 o
   4  10   5       32.96       34.23      2.48 o
   5  10   5        4.06        5.77      2.78 o
   6  10   5        0.11        0.11      1.57 o
  -8  11   5        1.39        1.17      1.20 o
  -7  11   5        0.95       -1.04      1.04 o
  -6  11   5       48.65       52.62      2.67 o
  -5  11   5        8.87        8.70      1.60 o
  -4  11   5        5.41        5.13      1.45 o
  -3  11   5       12.98       10.79      1.52 o
  -2  11   5       26.89       29.42      1.92 o
  -1  11   5       71.00       72.43      2.73 o
   0  11   5        0.89        0.44      1.02 o
   1  11   5      112.08      118.03      3.23 o
   2  11   5       77.85       86.61      2.71 o
   3  11   5        7.09       11.74      1.38 o
   4  11   5        8.31       10.76      1.74 o
   5  11   5        4.45        4.58      1.68 o
   6  11   5        9.64       11.23      2.02 o
  -8  12   5        4.44        2.04      3.70 o
  -7  12   5        6.67        7.87      1.60 o
  -6  12   5        0.57       -1.24      1.24 o
  -5  12   5        5.63        5.48      1.54 o
  -4  12   5        2.06        2.03      1.36 o
  -3  12   5       48.24       49.03      2.49 o
  -2  12   5       68.67       63.44      2.72 o
  -1  12   5        7.99       14.45      1.64 o
   0  12   5        6.16        4.43      1.52 o
   1  12   5       11.18       13.63      2.22 o
   2  12   5        0.06       -1.18      1.39 o
   3  12   5        6.25        6.28      1.81 o
   4  12   5        4.32        2.34      2.49 o
   5  12   5        7.09       13.06      2.07 o
  -7  13   5        2.69        6.82      3.42 o
  -6  13   5        0.93        0.36      1.48 o
  -5  13   5       18.18       19.86      1.95 o
  -4  13   5       49.54       50.97      2.66 o
  -3  13   5        0.51        1.03      1.38 o
  -2  13   5       23.52       26.85      2.09 o
  -1  13   5       10.58       11.23      1.87 o
   0  13   5        0.72        0.44      1.57 o
   1  13   5        0.18        3.14      2.69 o
   2  13   5        8.14        8.73      2.95 o
   3  13   5        0.26        1.10      1.66 o
   4  13   5        0.05       -0.60      1.58 o
  -6  14   5        0.53        5.84      3.51 o
  -5  14   5        6.02        3.67      1.69 o
  -4  14   5        1.36        0.46      1.43 o
  -3  14   5        0.28       -0.92      1.54 o
  -2  14   5        4.52        4.16      1.83 o
  -1  14   5        3.67        3.34      2.94 o
   0  14   5       49.41       52.22      3.07 o
   1  14   5        0.49        2.12      2.29 o
   2  14   5       35.29       38.81      2.82 o
   3  14   5        4.86        2.20      1.95 o
  -4  15   5        2.42        2.75      1.88 o
  -3  15   5        0.19       -0.07      2.65 o
  -2  15   5        0.40        0.54      1.70 o
  -1  15   5        0.14        2.45      1.79 o
   0  15   5        0.15        1.26      1.81 o
   1  15   5        5.35        8.98      2.12 o
   2  15   5        3.42        2.05      2.40 o
 -10   0   6       30.04       32.43      3.20 o
  -8   0   6       13.68        8.59      2.22 o
  -6   0   6      690.15      654.18     10.94 o
  -4   0   6       79.99       80.98      1.94 o
  -2   0   6     3395.21     3451.53     49.70 o
   0   0   6      283.00      245.15      6.41 o
   2   0   6      209.11      200.50      4.34 o
   4   0   6      103.20      113.98      4.36 o
   6   0   6       19.54       11.88      3.13 o
   8   0   6       14.96       11.82      3.88 o
 -11   1   6       13.75       15.52      2.03 o
 -10   1   6        2.10        1.89      1.47 o
  -9   1   6        0.15        0.53      1.35 o
  -8   1   6      105.32      106.14      4.29 o
  -7   1   6       38.66       41.01      1.48 o
  -6   1   6       25.05       23.34      1.07 o
  -5   1   6      207.29      217.05      2.82 o
  -4   1   6      153.58      145.84      2.07 o
  -3   1   6      505.53      469.05      4.38 o
  -2   1   6       37.57       37.30      0.99 o
  -1   1   6      156.74      156.71      2.78 o
   0   1   6      307.08      313.89      4.27 o
   1   1   6       76.26       79.33      1.73 o
   2   1   6      445.10      454.37      5.98 o
   3   1   6      284.23      269.25      4.48 o
   4   1   6      381.90      333.47      9.35 o
   5   1   6      140.30      134.41      5.10 o
   6   1   6        5.15        4.22      1.89 o
   7   1   6       36.53       36.39      3.34 o
   8   1   6        0.20        1.81      2.34 o
 -11   2   6        8.09        7.30      1.78 o
 -10   2   6        0.80       -0.93      1.84 o
  -9   2   6      149.70      145.78      4.14 o
  -8   2   6        3.22        3.52      1.13 o
  -7   2   6        9.48       11.55      1.11 o
  -6   2   6      138.08      146.97      2.76 o
  -5   2   6      224.73      239.03      3.05 o
  -4   2   6        2.17        2.28      0.46 o
  -3   2   6       63.74       67.68      1.45 o
  -2   2   6      669.58      737.47      8.70 o
  -1   2   6      111.67      111.62      1.58 o
   0   2   6        2.63        0.41      0.43 o
   1   2   6       67.04       70.27      1.57 o
   2   2   6        3.65        3.08      0.57 o
   3   2   6        1.50        0.80      0.73 o
   4   2   6        0.14        0.15      1.27 o
   5   2   6      109.45      110.55      8.12 o
   6   2   6        2.65        0.65      1.83 o
   7   2   6       13.59       17.60      2.74 o
   8   2   6        0.42        0.50      2.12 o
 -11   3   6        6.53        4.38      1.73 o
 -10   3   6        3.26        3.36      1.60 o
  -9   3   6        0.43       -0.67      1.36 o
  -8   3   6       80.77       79.84      2.51 o
  -7   3   6       12.66       12.23      1.16 o
  -6   3   6       21.09       17.05      1.05 o
  -5   3   6       37.28       33.84      1.11 o
  -4   3   6      422.68      420.11      4.75 o
  -3   3   6       73.35       75.12      1.47 o
  -2   3   6       37.67       35.52      0.98 o
  -1   3   6      356.31      341.53      4.04 o
   0   3   6      393.47      400.85      4.96 o
   1   3   6      325.92      330.08      4.99 o
   2   3   6      174.71      156.16      4.19 o
   3   3   6       73.59       71.60      2.00 o
   4   3   6      357.38      338.33      7.02 o
   5   3   6        4.52        1.49      1.51 o
   6   3   6       18.49       12.21      2.18 o
   7   3   6        0.03       -1.76      1.76 o
   8   3   6        1.77        3.28      2.40 o
 -11   4   6       19.98       28.33      2.33 o
 -10   4   6       11.38       11.01      1.84 o
  -9   4   6        0.24       -1.10      1.40 o
  -8   4   6        3.15        2.80      1.13 o
  -7   4   6      362.25      354.56      5.72 o
  -6   4   6        0.02       -0.50      0.82 o
  -5   4   6       13.11       12.82      0.89 o
  -4   4   6        0.59        0.10      0.64 o
  -3   4   6       81.79       80.67      1.79 o
  -2   4   6      129.86      117.96      1.84 o
  -1   4   6      355.27      357.56      4.33 o
   0   4   6       11.55       14.26      1.01 o
   1   4   6      347.04      344.93      4.94 o
   2   4   6      158.96      152.97      2.93 o
   3   4   6      239.53      228.12      4.14 o
   4   4   6        0.89        0.61      1.22 o
   5   4   6      147.22      139.27      5.01 o
   6   4   6        8.79        8.39      1.99 o
   7   4   6        4.36        5.45      2.27 o
   8   4   6        4.48        3.74      2.49 o
 -11   5   6        1.94       -1.20      1.60 o
 -10   5   6        9.93        8.89      1.81 o
  -9   5   6      177.33      160.04      4.84 o
  -8   5   6       16.51       18.12      1.49 o
  -7   5   6      278.17      268.69      4.74 o
  -6   5   6       52.94       56.40      1.83 o
  -5   5   6       50.48       49.85      1.57 o
  -4   5   6      184.19      184.28      4.51 o
  -3   5   6      162.26      161.30      2.76 o
  -2   5   6      243.14      245.56      3.52 o
  -1   5   6      159.97      140.08      2.33 o
   0   5   6      275.58      293.91      4.52 o
   1   5   6       67.96       66.62      3.50 o
   2   5   6        1.43        1.06      0.91 o
   3   5   6       29.11       32.57      1.55 o
   4   5   6        0.28       -0.04      0.53 o
   5   5   6        9.95       14.64      2.27 o
   6   5   6       26.03       25.07      2.57 o
   7   5   6       62.25       58.73      4.06 o
   8   5   6        0.01       -0.58      2.65 o
 -10   6   6       11.62       17.43      1.99 o
  -9   6   6       12.54       11.61      2.06 o
  -8   6   6       30.97       31.67      1.76 o
  -7   6   6       24.61       28.79      1.67 o
  -6   6   6      132.51      141.63      3.05 o
  -5   6   6       12.66       11.91      0.80 o
  -4   6   6      171.50      169.93      3.05 o
  -3   6   6      452.68      426.12      5.86 o
  -2   6   6      758.39      791.21      9.45 o
  -1   6   6       42.42       41.48      1.41 o
   0   6   6      266.88      231.66      4.78 o
   1   6   6        0.91        1.46      0.89 o
   2   6   6      154.92      144.90      4.15 o
   3   6   6        8.14        9.48      1.49 o
   4   6   6       12.49       14.20      1.68 o
   5   6   6        4.91        5.45      1.25 o
   6   6   6       19.61       24.14      2.55 o
   7   6   6        0.08       -0.32      1.94 o
 -10   7   6        0.04       -1.06      1.50 o
  -9   7   6       42.64       39.63      2.43 o
  -8   7   6       13.15       16.03      1.46 o
  -7   7   6       94.56       95.23      2.63 o
  -6   7   6        6.39        5.31      1.06 o
  -5   7   6       36.13       32.34      1.85 o
  -4   7   6      429.51      434.21      6.48 o
  -3   7   6       63.93       56.66      1.88 o
  -2   7   6      194.12      197.97      3.52 o
  -1   7   6        0.25       -0.62      0.62 o
   0   7   6       28.38       29.58      1.80 o
   1   7   6       24.29       23.29      3.51 o
   2   7   6       12.91       16.92      1.81 o
   3   7   6        0.36        0.90      1.36 o
   4   7   6        0.02       -0.69      1.59 o
   5   7   6        4.01        3.63      1.10 o
   6   7   6        5.52        2.52      1.30 o
   7   7   6       19.89       20.82      3.03 o
 -10   8   6        1.34        0.31      1.57 o
  -9   8   6        2.35        1.89      1.51 o
  -8   8   6        2.28       -0.18      1.11 o
  -7   8   6        7.82        6.73      1.17 o
  -6   8   6        0.01       -0.07      0.82 o
  -5   8   6        0.93       -0.44      1.19 o
  -4   8   6       37.45       36.28      1.85 o
  -3   8   6      255.95      255.53      4.43 o
  -2   8   6       22.44       29.22      1.38 o
  -1   8   6      176.25      145.54      3.10 o
   0   8   6      345.62      326.22      4.91 o
   1   8   6      224.77      226.51      5.89 o
   2   8   6      112.74      105.71      3.84 o
   3   8   6       76.72       75.03      3.33 o
   4   8   6        0.36        5.05      2.50 o
   5   8   6       16.30       16.46      1.25 o
   6   8   6       12.24       17.54      1.69 o
   7   8   6        1.51        3.00      1.49 o
  -9   9   6        0.90        0.78      1.57 o
  -8   9   6        8.14        8.10      1.34 o
  -7   9   6       10.10        7.85      1.27 o
  -6   9   6       25.74       28.59      2.09 o
  -5   9   6        5.21        2.64      1.36 o
  -4   9   6      199.97      182.99      4.52 o
  -3   9   6       10.02        6.45      1.34 o
  -2   9   6        8.74       10.88      1.15 o
  -1   9   6       11.44       12.54      1.28 o
   0   9   6      132.28      132.63      2.89 o
   1   9   6        0.52       -0.38      0.84 o
   2   9   6        2.52        2.09      1.61 o
   3   9   6       16.68       14.29      2.54 o
   4   9   6       28.20       35.90      1.52 o
   5   9   6        0.01       -0.50      1.17 o
   6   9   6        5.97        8.18      1.71 o
  -9  10   6        9.17       10.06      1.83 o
  -8  10   6        0.00        0.19      1.31 o
  -7  10   6        0.15       -0.69      1.32 o
  -6  10   6       12.02       10.38      1.69 o
  -5  10   6        2.42        3.26      1.40 o
  -4  10   6        7.77        7.64      1.48 o
  -3  10   6        0.21       -0.30      1.21 o
  -2  10   6       60.37       50.68      2.35 o
  -1  10   6        5.88        5.74      1.25 o
   0  10   6       46.78       42.53      1.93 o
   1  10   6       18.35       18.47      1.20 o
   2  10   6        0.02       -0.32      0.72 o
   3  10   6        3.89        2.18      0.87 o
   4  10   6        2.32        3.07      1.06 o
   5  10   6       44.37       48.63      2.69 o
   6  10   6        7.59        8.76      1.85 o
  -8  11   6        0.66       -0.97      1.65 o
  -7  11   6        0.78       -0.07      1.62 o
  -6  11   6        0.16        0.69      1.38 o
  -5  11   6        5.49        5.62      1.55 o
  -4  11   6        0.48        1.02      1.33 o
  -3  11   6        3.19        4.25      1.45 o
  -2  11   6       38.33       40.78      2.51 o
  -1  11   6      120.15      125.29      9.25 o
   0  11   6       56.76       59.62      2.40 o
   1  11   6       13.45       13.30      1.36 o
   2  11   6       10.40        7.88      1.21 o
   3  11   6       32.69       35.38      1.87 o
   4  11   6        5.81        2.95      1.45 o
   5  11   6        0.90        3.55      1.59 o
  -7  12   6        4.67        3.36      1.82 o
  -6  12   6       14.30       13.23      3.89 o
  -5  12   6        6.39        4.53      1.84 o
  -4  12   6        0.10       -1.50      1.50 o
  -3  12   6        4.48        3.74      1.65 o
  -2  12   6        8.89        8.50      1.79 o
  -1  12   6        0.29       -0.85      1.40 o
   0  12   6        6.06        4.07      1.57 o
   1  12   6       31.41       37.46      2.69 o
   2  12   6       18.15       20.63      2.42 o
   3  12   6        4.58        5.63      1.63 o
   4  12   6        9.88       10.30      1.87 o
  -7  13   6        4.05        3.01      2.38 o
  -6  13   6        0.93        0.25      1.72 o
  -5  13   6       15.99       17.29      4.52 o
  -4  13   6        0.30        0.42      1.65 o
  -3  13   6        2.70        0.75      1.68 o
  -2  13   6        8.64        6.28      1.85 o
  -1  13   6       42.74       54.97      4.95 o
   0  13   6       11.15       17.08      2.77 o
   1  13   6        4.51        6.91      2.68 o
   2  13   6        1.39        2.48      1.59 o
   3  13   6        1.64        3.68      1.73 o
  -5  14   6        9.00        8.43      2.07 o
  -4  14   6        4.55        2.71      1.82 o
  -3  14   6        3.01        2.47      1.93 o
  -2  14   6        0.16       -1.71      3.12 o
  -1  14   6        0.62        1.75      1.80 o
   0  14   6        0.00       -0.52      1.73 o
   1  14   6        3.87        3.14      1.83 o
   2  14   6        0.15        0.59      1.69 o
  -3  15   6        0.08        0.05      1.82 o
  -2  15   6        4.99        6.83      2.12 o
  -1  15   6        8.56       10.39      2.69 o
   0  15   6       10.49       12.54      2.28 o
 -11   0   7        3.29       -1.96      1.96 o
  -9   0   7       13.09       15.49      2.51 o
  -7   0   7       19.15       13.22      2.13 o
  -5   0   7       50.23       48.55      1.65 o
  -3   0   7      647.11      624.01      8.74 o
  -1   0   7     1723.85     1678.12     34.94 o
   1   0   7      327.55      324.50      7.95 o
   3   0   7      933.66      914.87     20.48 o
   5   0   7        4.56        2.65      2.50 o
   7   0   7       24.50       22.32      4.28 o
 -11   1   7        3.48        3.19      1.65 o
 -10   1   7       34.78       36.83      2.70 o
  -9   1   7        1.24        0.82      1.35 o
  -8   1   7       35.09       33.21      1.87 o
  -7   1   7      117.10      114.55      2.78 o
  -6   1   7       34.61       45.27      1.58 o
  -5   1   7       53.63       57.01      1.45 o
  -4   1   7      234.98      235.34      2.93 o
  -3   1   7      755.72      742.26      8.23 o
  -2   1   7      964.52     1001.95     10.69 o
  -1   1   7        2.07        2.18      0.61 o
   0   1   7      113.64      109.63      2.25 o
   1   1   7      205.73      200.54      4.94 o
   2   1   7       20.15       20.43      1.27 o
   3   1   7       78.31       66.42      2.31 o
   4   1   7      150.75      152.53      4.30 o
   5   1   7        0.30       -0.46      1.58 o
   6   1   7       13.30        9.22      2.28 o
   7   1   7       13.97       16.40      2.84 o
 -11   2   7        0.10        0.23      1.60 o
 -10   2   7        5.34        3.21      1.57 o
  -9   2   7        0.16       -0.75      1.28 o
  -8   2   7        4.75        3.45      1.24 o
  -7   2   7      108.80       99.39      2.57 o
  -6   2   7      562.33      544.21      7.75 o
  -5   2   7       22.07       24.59      0.89 o
  -4   2   7      356.41      375.09      5.56 o
  -3   2   7       62.91       72.07      1.60 o
  -2   2   7      451.37      425.78      4.73 o
  -1   2   7      264.06      258.31      3.17 o
   0   2   7       63.46       55.67      1.58 o
   1   2   7       20.52       21.91      1.22 o
   2   2   7      379.31      387.31      5.98 o
   3   2   7       52.26       49.13      2.87 o
   4   2   7       64.35       51.19      2.39 o
   5   2   7        8.67        9.15      2.20 o
   6   2   7       48.61       48.71      3.54 o
   7   2   7        3.53        2.86      2.17 o
 -11   3   7       12.93       16.74      2.10 o
 -10   3   7        0.01       -0.78      1.41 o
  -9   3   7        2.68        1.63      1.42 o
  -8   3   7        0.28       -1.12      1.12 o
  -7   3   7      119.85      117.74      4.07 o
  -6   3   7       14.77       16.57      1.16 o
  -5   3   7      149.31      137.54      2.33 o
  -4   3   7        0.56       -0.21      0.63 o
  -3   3   7      782.18      773.17      8.19 o
  -2   3   7       22.96       23.24      0.96 o
  -1   3   7        0.03        0.51      0.43 o
   0   3   7        5.45        2.74      0.47 o
   1   3   7      324.62      318.99      4.98 o
   2   3   7      162.93      140.58      2.93 o
   3   3   7       73.83       62.68      2.19 o
   4   3   7       12.48       10.49      1.31 o
   5   3   7       50.35       51.42      3.28 o
   6   3   7        0.17       -0.05      1.78 o
   7   3   7       35.93       40.23      3.63 o
 -11   4   7       13.01       14.40      2.06 o
 -10   4   7        0.07       -1.44      1.44 o
  -9   4   7       46.98       40.63      2.42 o
  -8   4   7      215.88      219.94      4.64 o
  -7   4   7       13.02       15.79      1.34 o
  -6   4   7        1.71        2.00      0.89 o
  -5   4   7       28.23       26.01      1.16 o
  -4   4   7       21.47       28.12      1.22 o
  -3   4   7       63.49       63.66      1.66 o
  -2   4   7      129.70      127.72      2.01 o
  -1   4   7       96.54       81.32      2.04 o
   0   4   7      177.18      189.82      2.60 o
   1   4   7       14.11       14.81      1.03 o
   2   4   7       71.06       80.08      4.64 o
   3   4   7       33.24       35.93      1.60 o
   4   4   7        3.70        4.88      1.08 o
   5   4   7        0.32        0.94      1.74 o
   6   4   7       48.16       49.80      5.04 o
   7   4   7        5.81        7.77      2.40 o
 -11   5   7        1.46        2.15      1.77 o
 -10   5   7        8.66       13.76      1.93 o
  -9   5   7        4.73        4.61      1.58 o
  -8   5   7        6.20        6.73      1.40 o
  -7   5   7       13.82       19.75      1.55 o
  -6   5   7       20.03       21.88      1.28 o
  -5   5   7       23.17       23.24      1.41 o
  -4   5   7      149.49      146.34      2.79 o
  -3   5   7       42.88       43.42      1.54 o
  -2   5   7        5.08        3.65      0.66 o
  -1   5   7        4.36        5.43      0.68 o
   0   5   7      605.89      570.52     11.03 o
   1   5   7       17.25       19.86      1.33 o
   2   5   7       73.87       67.88      2.06 o
   3   5   7       46.62       45.73      2.12 o
   4   5   7       43.88       43.09      1.86 o
   5   5   7       88.92       85.05      3.79 o
   6   5   7        0.66        0.53      1.75 o
   7   5   7       12.76       18.73      2.88 o
 -10   6   7        1.28        2.27      2.30 o
  -9   6   7      117.10      120.16      3.91 o
  -8   6   7       51.15       50.94      2.28 o
  -7   6   7       18.02       18.86      1.53 o
  -6   6   7      132.26      124.18      2.38 o
  -5   6   7      473.64      494.48      8.14 o
  -4   6   7      223.84      210.51      4.57 o
  -3   6   7      153.21      156.18      4.25 o
  -2   6   7      121.97      133.82      2.72 o
  -1   6   7      469.94      423.72      6.50 o
   0   6   7        9.71       12.19      1.63 o
   1   6   7       59.30       49.51      2.46 o
   2   6   7       47.44       41.60      2.28 o
   3   6   7        8.16        9.33      1.45 o
   4   6   7       14.47        9.15      1.35 o
   5   6   7       94.93       96.45      3.23 o
   6   6   7        0.19        0.54      1.78 o
   7   6   7       10.10       11.29      3.30 o
 -10   7   7        8.28        9.47      2.20 o
  -9   7   7        9.25        8.77      1.72 o
  -8   7   7        0.59       -0.21      1.23 o
  -7   7   7       19.38       23.09      1.59 o
  -6   7   7       48.94       46.93      2.97 o
  -5   7   7        2.78        0.54      1.14 o
  -4   7   7        0.07        2.81      1.14 o
  -3   7   7      119.80      110.27      2.63 o
  -2   7   7       88.35       87.10      2.22 o
  -1   7   7       18.59       16.13      1.12 o
   0   7   7      452.03      462.81      9.68 o
   1   7   7      155.06      151.16      5.29 o
   2   7   7        0.02        0.73      1.33 o
   3   7   7       27.00       32.23      2.22 o
   4   7   7       33.66       39.34      2.48 o
   5   7   7       12.87       10.65      1.35 o
   6   7   7        0.32       -0.04      1.73 o
 -10   8   7        0.15       -0.99      1.56 o
  -9   8   7        0.24        1.58      1.72 o
  -8   8   7       10.92       12.89      1.54 o
  -7   8   7        6.29        8.33      1.91 o
  -6   8   7       28.00       30.91      2.44 o
  -5   8   7       18.39       16.73      1.72 o
  -4   8   7      106.61      109.05      3.39 o
  -3   8   7        2.00        1.90      1.03 o
  -2   8   7        8.56        7.20      1.09 o
  -1   8   7       20.98       19.37      1.20 o
   0   8   7       47.06       48.97      1.53 o
   1   8   7        3.69        2.23      1.48 o
   2   8   7       60.38       74.05      5.33 o
   3   8   7        3.96        6.23      1.68 o
   4   8   7        1.35        1.96      2.30 o
   5   8   7        2.03        2.18      0.98 o
   6   8   7        4.06        3.31      1.94 o
  -9   9   7        0.02       -0.75      1.57 o
  -8   9   7        3.10        4.39      1.37 o
  -7   9   7        0.27        1.58      1.63 o
  -6   9   7        0.03        0.40      1.56 o
  -5   9   7        9.60       10.56      1.89 o
  -4   9   7       19.86       20.56      2.29 o
  -3   9   7        5.11        2.46      3.80 o
  -2   9   7        7.70        5.42      1.46 o
  -1   9   7        7.40       12.54      1.15 o
   0   9   7        8.39        5.30      0.91 o
   1   9   7       13.52       16.43      1.99 o
   2   9   7        5.24        5.82      1.74 o
   3   9   7       60.93       63.05      3.27 o
   4   9   7        3.67        5.23      1.84 o
   5   9   7       51.33       53.04      2.63 o
  -9  10   7        2.03        3.82      2.89 o
  -8  10   7        2.64        3.58      1.90 o
  -7  10   7        0.00       -0.92      1.61 o
  -6  10   7       23.93       24.04      2.69 o
  -5  10   7       19.21       20.68      3.54 o
  -4  10   7        5.15        3.92      1.99 o
  -3  10   7       12.66        9.57      1.76 o
  -2  10   7       87.06       82.01      3.39 o
  -1  10   7        0.02        0.07      1.02 o
   0  10   7       10.03       10.57      1.19 o
   1  10   7        2.64        2.18      0.85 o
   2  10   7       32.01       38.84      3.33 o
   3  10   7        0.54        0.75      3.32 o
   4  10   7        0.68        0.52      1.21 o
   5  10   7        5.62        5.39      2.08 o
  -8  11   7       13.70       22.89      2.56 o
  -7  11   7        9.02       11.89      2.26 o
  -6  11   7       29.40       30.16      2.65 o
  -5  11   7        0.25        0.67      1.65 o
  -4  11   7       12.25        8.24      1.86 o
  -3  11   7        6.36        7.05      1.80 o
  -2  11   7        6.87        9.43      2.04 o
  -1  11   7        4.69        3.43      1.50 o
   0  11   7       27.03       26.19      2.13 o
   1  11   7        3.85        6.65      1.27 o
   2  11   7       11.33       13.18      1.59 o
   3  11   7        0.02        0.89      0.97 o
   4  11   7        8.42       12.13      1.74 o
  -7  12   7        1.49        1.48      1.86 o
  -6  12   7        0.00        1.35      2.50 o
  -5  12   7        0.45       -1.00      1.67 o
  -4  12   7        0.02       -0.35      1.65 o
  -3  12   7       37.27       40.67      2.79 o
  -2  12   7        7.43        7.26      2.88 o
  -1  12   7       12.31       14.57      1.94 o
   0  12   7        5.15        6.14      1.75 o
   1  12   7       63.75       65.36      3.11 o
   2  12   7        4.21        3.43      1.79 o
   3  12   7       36.87       41.92      2.67 o
  -6  13   7        0.00       -1.50      2.14 o
  -5  13   7        1.01       -1.67      1.67 o
  -4  13   7        0.36        0.01      1.76 o
  -3  13   7        3.44        3.58      2.06 o
  -2  13   7        2.37        0.12      1.68 o
  -1  13   7        1.98        1.04      1.65 o
   0  13   7        0.69       -0.03      1.65 o
   1  13   7        0.30       -1.10      1.55 o
   2  13   7        2.23        2.05      1.68 o
  -4  14   7       13.81       18.51      3.61 o
  -3  14   7        0.12       -1.41      2.68 o
  -2  14   7       21.97       24.52      2.59 o
  -1  14   7        0.20       -0.32      1.96 o
   0  14   7       18.91       22.94      2.48 o
   1  14   7        0.22       -1.98      1.98 o
 -10   0   8        1.11       -0.09      3.36 o
  -8   0   8      446.81      435.00     10.59 o
  -6   0   8        6.61        5.11      1.42 o
  -4   0   8     1232.61     1259.30     18.86 o
  -2   0   8       81.81       92.73      3.71 o
   0   0   8     1085.46     1052.03     41.55 o
   2   0   8      181.69      150.17      9.45 o
   4   0   8       19.18       18.54      3.23 o
   6   0   8       33.77       35.17      4.81 o
 -11   1   8        1.45        1.87      1.66 o
 -10   1   8        5.45        5.43      1.64 o
  -9   1   8        1.67       -0.07      1.36 o
  -8   1   8        0.24        0.04      1.22 o
  -7   1   8      157.08      152.21      3.58 o
  -6   1   8       42.39       42.05      1.80 o
  -5   1   8        2.10        4.39      0.86 o
  -4   1   8       16.85       15.47      1.11 o
  -3   1   8      129.21      124.64      2.07 o
  -2   1   8      403.49      382.49      5.97 o
  -1   1   8       11.20       11.84      1.22 o
   0   1   8      113.28      110.04      2.66 o
   1   1   8      489.21      472.42      8.10 o
   2   1   8      400.12      405.06      8.31 o
   3   1   8      142.72      143.26      4.13 o
   4   1   8        3.70        2.78      2.06 o
   5   1   8      144.50      147.71      5.90 o
   6   1   8        4.44        8.61      2.47 o
   7   1   8        3.25        4.91      2.43 o
 -11   2   8        0.94        1.15      1.62 o
 -10   2   8        0.40       -0.20      1.53 o
  -9   2   8        0.01        1.01      1.40 o
  -8   2   8       48.88       53.57      2.28 o
  -7   2   8       28.05       20.87      1.44 o
  -6   2   8       35.31       34.78      1.56 o
  -5   2   8      593.09      579.60      7.27 o
  -4   2   8       78.62       81.03      3.03 o
  -3   2   8      157.25      170.05      2.82 o
  -2   2   8        7.40        5.32      0.59 o
  -1   2   8      728.78      674.03     10.56 o
   0   2   8       25.26       25.67      2.19 o
   1   2   8      138.12      131.26      3.48 o
   2   2   8       93.90       89.61      5.54 o
   3   2   8       39.93       44.03      2.20 o
   4   2   8       11.70        9.67      3.07 o
   5   2   8        4.83        4.13      2.35 o
   6   2   8       14.79       17.35      2.75 o
   7   2   8       13.18       20.28      3.11 o
 -11   3   8        1.57        4.01      1.75 o
 -10   3   8       15.30       15.24      1.93 o
  -9   3   8        2.63        5.49      1.55 o
  -8   3   8       24.62       22.17      1.69 o
  -7   3   8       32.42       28.90      1.57 o
  -6   3   8      311.33      305.85      4.94 o
  -5   3   8       22.82       27.74      1.59 o
  -4   3   8        9.43        9.45      1.13 o
  -3   3   8      156.31      137.81      2.73 o
  -2   3   8      403.12      390.79      5.50 o
  -1   3   8       36.04       31.43      1.10 o
   0   3   8      285.95      282.32      5.23 o
   1   3   8       16.75       18.24      2.30 o
   2   3   8      142.11      137.22      3.52 o
   3   3   8       51.43       48.05      3.18 o
   4   3   8       13.11       13.84      1.56 o
   5   3   8        0.43       -1.66      1.66 o
   6   3   8        5.08        5.90      2.22 o
 -10   4   8        3.85        3.69      1.65 o
  -9   4   8       20.77       19.52      1.78 o
  -8   4   8       22.65       23.39      1.79 o
  -7   4   8       49.34       55.68      2.01 o
  -6   4   8        8.53        4.73      0.94 o
  -5   4   8       20.96       17.02      1.42 o
  -4   4   8        8.81        8.30      1.35 o
  -3   4   8        4.98        6.41      1.01 o
  -2   4   8      164.12      165.09      3.64 o
  -1   4   8      180.29      178.59      5.04 o
   0   4   8      778.06      728.86      9.21 o
   1   4   8        0.76        1.60      0.85 o
   2   4   8      129.11      115.25      3.84 o
   3   4   8      161.63      168.74      4.11 o
   4   4   8        0.11        0.41      1.05 o
   5   4   8        0.65        2.09      1.85 o
   6   4   8        2.83       -1.01      1.97 o
 -10   5   8        4.40        3.96      1.70 o
  -9   5   8       35.29       35.60      2.14 o
  -8   5   8       13.33       12.21      1.53 o
  -7   5   8       45.51       46.69      3.02 o
  -6   5   8      173.86      182.57      7.10 o
  -5   5   8       68.00       66.42      2.75 o
  -4   5   8       69.20       67.36      2.60 o
  -3   5   8       95.70       90.53      2.54 o
  -2   5   8      101.57      104.65      2.59 o
  -1   5   8      142.37      131.83      2.99 o
   0   5   8        5.35        6.72      0.77 o
   1   5   8       32.71       34.25      1.80 o
   2   5   8       49.03       44.08      4.93 o
   3   5   8        0.96        0.63      1.00 o
   4   5   8       29.53       29.07      3.03 o
   5   5   8       77.47       79.24      4.12 o
   6   5   8        0.63        3.39      2.03 o
 -10   6   8        5.74        5.67      1.78 o
  -9   6   8        9.16        6.98      1.56 o
  -8   6   8       25.22       30.53      2.71 o
  -7   6   8        8.57        9.78      1.97 o
  -6   6   8        0.03        0.49      1.61 o
  -5   6   8      270.26      260.30      5.80 o
  -4   6   8       42.32       44.83      2.19 o
  -3   6   8      139.63      124.76      3.09 o
  -2   6   8      294.87      289.15      6.37 o
  -1   6   8        2.58        1.45      0.94 o
   0   6   8      174.18      171.63      3.15 o
   1   6   8       32.84       30.00      1.98 o
   2   6   8       98.70       98.51      3.28 o
   3   6   8        0.41       -2.57      2.81 o
   4   6   8       57.54       63.89      2.32 o
   5   6   8        6.07        6.73      1.95 o
   6   6   8       24.69       25.11      3.14 o
 -10   7   8        1.20        1.47      1.66 o
  -9   7   8       15.08       13.84      1.68 o
  -8   7   8        4.09        2.40      1.30 o
  -7   7   8        0.16        1.10      1.68 o
  -6   7   8      119.44      122.89      4.44 o
  -5   7   8       26.75       19.01      2.05 o
  -4   7   8       33.50       30.99      3.09 o
  -3   7   8        2.04        6.28      1.31 o
  -2   7   8        6.74        4.53      1.03 o
  -1   7   8        1.08        0.20      1.04 o
   0   7   8        1.68        0.64      0.60 o
   1   7   8       32.46       36.99      3.42 o
   2   7   8       16.05       14.33      1.79 o
   3   7   8        0.54        0.13      1.63 o
   4   7   8       16.09       20.22      4.87 o
   5   7   8       32.05       37.03      3.50 o
  -9   8   8        0.37        2.12      1.47 o
  -8   8   8       13.01       11.09      2.27 o
  -7   8   8        0.00       -1.61      1.63 o
  -6   8   8        2.65        2.71      1.86 o
  -5   8   8       18.10       17.75      2.05 o
  -4   8   8       32.54       30.30      2.28 o
  -3   8   8        1.40       -0.54      1.45 o
  -2   8   8        0.36       -0.19      0.92 o
  -1   8   8       16.22       17.36      1.49 o
   0   8   8        2.91        3.01      0.75 o
   1   8   8        8.62        7.81      1.79 o
   2   8   8        6.25        4.67      1.64 o
   3   8   8       91.07       97.89      3.83 o
   4   8   8        1.86        3.30      1.64 o
   5   8   8        0.13        1.42      3.69 o
  -9   9   8        0.22       -0.47      2.36 o
  -8   9   8        0.61       -0.18      1.81 o
  -7   9   8        2.39       -0.72      1.77 o
  -6   9   8       69.75       69.94      4.15 o
  -5   9   8        5.79        6.14      1.80 o
  -4   9   8        1.01        0.79      1.51 o
  -3   9   8        0.80       -0.38      1.34 o
  -2   9   8       42.00       38.93      2.10 o
  -1   9   8        2.13        2.20      1.18 o
   0   9   8        0.91        0.91      0.79 o
   1   9   8        0.99       -0.87      1.54 o
   2   9   8        0.01        0.55      1.66 o
   3   9   8        1.14        0.61      1.69 o
   4   9   8       15.83       18.50      2.58 o
  -8  10   8        0.52       -1.34      1.91 o
  -7  10   8        0.13       -0.70      2.25 o
  -6  10   8        0.23        2.21      1.79 o
  -5  10   8       10.35       13.28      2.52 o
  -4  10   8        2.15        2.21      1.67 o
  -3  10   8        2.49        2.73      1.57 o
  -2  10   8        2.74        3.06      1.47 o
  -1  10   8       15.94       19.81      1.83 o
   0  10   8        0.42       -0.33      0.92 o
   1  10   8        0.84        0.33      0.80 o
   2  10   8       17.91       15.93      2.65 o
   3  10   8       28.29       32.57      7.57 o
   4  10   8        4.17        2.57      2.99 o
  -7  11   8        2.99        1.70      3.50 o
  -6  11   8        0.58        2.60      1.92 o
  -5  11   8        0.05       -0.93      1.65 o
  -4  11   8       11.50       12.23      2.08 o
  -3  11   8       39.69       47.07      2.91 o
  -2  11   8       28.31       27.87      2.31 o
  -1  11   8        2.20        0.91      1.44 o
   0  11   8        0.05       -0.76      1.37 o
   1  11   8       35.20       41.03      1.95 o
   2  11   8        1.32        1.97      1.54 o
   3  11   8        0.20       -2.07      2.07 o
  -6  12   8        0.00       -1.64      1.87 o
  -5  12   8        1.47        2.18      1.92 o
  -4  12   8       26.62       32.43      2.82 o
  -3  12   8        0.01        2.39      2.14 o
  -2  12   8       16.73       17.64      2.21 o
  -1  12   8        0.98       -0.61      1.44 o
   0  12   8        2.50        5.38      2.35 o
   1  12   8        0.64        0.57      1.65 o
   2  12   8        1.46        1.18      1.49 o
  -5  13   8        0.02       -1.81      1.91 o
  -4  13   8        3.74        5.27      2.13 o
  -3  13   8       13.53       19.75      3.91 o
  -2  13   8        1.26        0.39      1.79 o
  -1  13   8        0.05        1.03      1.65 o
   0  13   8        1.42       -0.34      1.62 o
   1  13   8        2.42       -0.71      1.58 o
  -9   0   9       11.55        8.32      2.32 o
  -7   0   9       72.77       71.46      3.28 o
  -5   0   9       87.64       81.46      2.92 o
  -3   0   9      624.00      644.65     21.15 o
  -1   0   9       97.90       96.58      5.78 o
   1   0   9      246.49      251.55     10.42 o
   3   0   9        7.92       12.89      2.95 o
   5   0   9      100.78      120.68      7.96 o
 -10   1   9        2.78        2.68      1.57 o
  -9   1   9        3.91        3.70      1.45 o
  -8   1   9        2.13        2.80      1.27 o
  -7   1   9        3.49        3.10      1.18 o
  -6   1   9      318.98      313.72      5.65 o
  -5   1   9      111.91      103.99      1.98 o
  -4   1   9       84.44       90.20      2.71 o
  -3   1   9       10.10       13.60      1.81 o
  -2   1   9      516.35      519.92      9.00 o
  -1   1   9      417.14      384.06     11.09 o
   0   1   9       20.96       20.92      1.76 o
   1   1   9       40.71       33.93      2.02 o
   2   1   9       65.92       75.35      3.67 o
   3   1   9       21.73       26.16      2.58 o
   4   1   9        6.30        1.31      1.97 o
   5   1   9        0.92       -0.51      1.98 o
   6   1   9        9.68        5.05      2.48 o
 -10   2   9        4.71        4.31      1.68 o
  -9   2   9        2.34        0.09      1.42 o
  -8   2   9       62.10       59.10      2.36 o
  -7   2   9       25.78       31.85      1.62 o
  -6   2   9        6.86       10.84      1.68 o
  -5   2   9        0.37        0.70      0.97 o
  -4   2   9       76.70       65.45      2.39 o
  -3   2   9       21.90       20.93      1.06 o
  -2   2   9        9.57        8.46      1.23 o
  -1   2   9        9.19       11.07      1.50 o
   0   2   9      275.67      281.88      6.33 o
   1   2   9        3.01        3.72      1.16 o
   2   2   9        0.24        0.75      1.11 o
   3   2   9       13.41       17.16      2.44 o
   4   2   9      143.63      147.22      5.77 o
   5   2   9       25.94       22.87      6.05 o
   6   2   9        1.32        2.87      2.35 o
 -10   3   9        2.93        2.62      1.60 o
  -9   3   9       38.56       41.03      2.50 o
  -8   3   9       13.31       17.00      2.05 o
  -7   3   9       23.71       19.41      1.40 o
  -6   3   9        5.92        5.29      1.35 o
  -5   3   9       92.20       87.84      3.01 o
  -4   3   9       20.45       18.60      2.08 o
  -3   3   9       18.46       19.15      1.45 o
  -2   3   9      135.64      115.25      2.23 o
  -1   3   9      279.29      255.87      5.23 o
   0   3   9      437.61      408.84      8.35 o
   1   3   9       14.23       16.37      1.43 o
   2   3   9       12.77       12.04      1.37 o
   3   3   9       73.76       64.78      3.52 o
   4   3   9        6.40        2.95      1.87 o
   5   3   9       47.33       53.00      3.73 o
   6   3   9        1.36        0.27      2.11 o
 -10   4   9        7.29        8.12      1.83 o
  -9   4   9        5.61        3.10      2.05 o
  -8   4   9        8.96        9.26      1.73 o
  -7   4   9       69.78       61.41      2.30 o
  -6   4   9        2.22        0.42      1.66 o
  -5   4   9       25.70       24.28      2.99 o
  -4   4   9      356.13      371.52      7.15 o
  -3   4   9       88.08       70.00      2.72 o
  -2   4   9       33.04       35.36      2.41 o
  -1   4   9       67.42       65.50      1.77 o
   0   4   9      270.86      264.28      5.88 o
   1   4   9       41.75       42.37      1.99 o
   2   4   9        3.38        3.80      1.02 o
   3   4   9       10.44        7.95      1.28 o
   4   4   9       45.43       49.44      4.48 o
   5   4   9        4.30        6.99      2.23 o
 -10   5   9        4.09        4.35      1.77 o
  -9   5   9       12.58       13.45      1.67 o
  -8   5   9       22.22       21.89      1.80 o
  -7   5   9        2.63       -0.56      1.64 o
  -6   5   9        6.62        4.16      1.45 o
  -5   5   9        6.64        5.21      1.44 o
  -4   5   9       50.65       51.29      2.41 o
  -3   5   9      155.17      151.29      4.61 o
  -2   5   9      650.98      646.63     12.14 o
  -1   5   9       43.03       36.02      1.55 o
   0   5   9       64.77       58.48      1.45 o
   1   5   9       23.19       23.18      1.32 o
   2   5   9       69.62       78.99      4.18 o
   3   5   9       20.90       23.13      1.58 o
   4   5   9        0.70        0.14      1.65 o
   5   5   9       45.07       56.78      3.81 o
  -9   6   9        0.34       -1.36      1.36 o
  -8   6   9       10.26        5.29      1.98 o
  -7   6   9       83.64       82.08      3.91 o
  -6   6   9       27.66       31.54      2.53 o
  -5   6   9       88.44       83.16      3.13 o
  -4   6   9       23.11       25.22      2.02 o
  -3   6   9        3.76        2.85      1.28 o
  -2   6   9        0.87        4.03      1.02 o
  -1   6   9        2.84        1.11      0.82 o
   0   6   9        1.08        1.38      0.70 o
   1   6   9       14.94       20.71      1.90 o
   2   6   9        3.53        0.38      2.95 o
   3   6   9       28.61       38.99      5.56 o
   4   6   9        3.48        2.90      1.21 o
   5   6   9       26.30       24.08      3.59 o
  -9   7   9        2.30        2.36      2.08 o
  -8   7   9       22.99       23.64      2.61 o
  -7   7   9        0.04       -1.58      1.58 o
  -6   7   9        1.20        1.68      1.62 o
  -5   7   9        1.79       -0.67      1.46 o
  -4   7   9       13.10       10.26      1.59 o
  -3   7   9       14.82       13.94      1.53 o
  -2   7   9      166.08      172.47      5.24 o
  -1   7   9       14.40       11.14      1.11 o
   0   7   9       25.75       21.98      1.18 o
   1   7   9       38.47       44.68      2.58 o
   2   7   9       31.03       34.05      3.46 o
   3   7   9       42.11       32.91      5.45 o
   4   7   9        4.22        2.21      1.43 o
  -9   8   9        0.00       -1.84      1.84 o
  -8   8   9       16.91       15.28      2.76 o
  -7   8   9        2.52        7.81      2.13 o
  -6   8   9       21.42       28.43      3.86 o
  -5   8   9        0.71        1.65      1.65 o
  -4   8   9       58.69       63.30      3.40 o
  -3   8   9        4.37        5.92      1.42 o
  -2   8   9        1.84        2.76      1.23 o
  -1   8   9        0.07        0.17      0.87 o
   0   8   9       82.70       83.28      2.47 o
   1   8   9        0.63        1.17      1.51 o
   2   8   9        0.39       -0.32      1.59 o
   3   8   9        1.06        0.51      3.45 o
   4   8   9       17.03       20.10      5.33 o
  -8   9   9        6.55       10.45      2.42 o
  -7   9   9       10.86       11.48      3.08 o
  -6   9   9       11.16       12.78      2.22 o
  -5   9   9       28.24       38.50      3.62 o
  -4   9   9        4.60        2.82      1.69 o
  -3   9   9        0.01        0.18      1.37 o
  -2   9   9        0.08       -0.09      1.35 o
  -1   9   9        1.04        3.09      1.19 o
   0   9   9        1.80        1.44      1.05 o
   1   9   9       51.86       57.61      3.25 o
   2   9   9        3.88        1.87      1.81 o
   3   9   9       25.70       29.86      2.74 o
  -7  10   9        7.29        6.38      2.21 o
  -6  10   9       12.30       10.97      2.23 o
  -5  10   9        0.63        1.16      1.80 o
  -4  10   9        0.34        0.12      1.66 o
  -3  10   9        0.13       -1.45      1.45 o
  -2  10   9        1.84        0.12      1.47 o
  -1  10   9       25.99       26.27      2.18 o
   0  10   9        2.53        5.18      1.44 o
   1  10   9       13.59       15.41      1.98 o
   2  10   9        0.88        1.08      2.14 o
   3  10   9        9.48        7.74      2.61 o
  -6  11   9        0.10       -0.84      1.83 o
  -5  11   9        5.47        5.40      2.11 o
  -4  11   9       16.31       15.22      2.32 o
  -3  11   9        2.71        3.82      1.77 o
  -2  11   9        1.30        2.45      1.65 o
  -1  11   9        9.04        9.37      1.76 o
   0  11   9        1.75        1.19      2.10 o
   1  11   9        3.38        3.46      1.40 o
   2  11   9        0.48        4.05      3.31 o
  -5  12   9        6.83        5.83      2.24 o
  -4  12   9        0.00        0.33      1.85 o
  -3  12   9       13.86       14.41      2.27 o
  -2  12   9        2.83        1.18      1.65 o
  -1  12   9       11.78       16.19      2.12 o
   0  12   9        0.78       -0.75      1.48 o
 -10   0  10       19.21       22.53      8.55 o
  -8   0  10        0.77       -1.75      1.75 o
  -6   0  10        3.72        4.12      1.99 o
  -2   0  10      231.97      220.83      9.94 o
   0   0  10       35.29       33.45      3.76 o
   2   0  10       26.28       30.16      3.78 o
   4   0  10       28.59       31.37      4.52 o
 -10   1  10        0.04       -1.48      1.48 o
  -9   1  10       27.95       27.29      2.35 o
  -8   1  10        1.84        0.59      1.13 o
  -7   1  10        8.34       12.46      1.29 o
  -6   1  10       11.00        6.05      1.39 o
  -5   1  10       27.21       22.72      2.11 o
  -4   1  10       13.72        8.81      2.06 o
  -3   1  10        3.40        3.49      2.55 o
  -2   1  10        1.79        2.08      1.61 o
  -1   1  10      339.81      339.08      9.43 o
   0   1  10        0.03        0.70      2.03 o
   1   1  10        9.94        8.82      1.91 o
   2   1  10        8.31       11.63      2.10 o
   3   1  10      123.28      143.61      9.85 o
   4   1  10        5.33        1.85      2.03 o
   5   1  10        3.99        2.16      2.23 o
 -10   2  10       16.42       21.30      2.27 o
  -9   2  10        1.77        4.90      1.58 o
  -8   2  10        0.01       -0.16      1.18 o
  -7   2  10      124.42      120.95      3.10 o
  -6   2  10      110.75      112.99      4.41 o
  -5   2  10       25.56       27.08      2.58 o
  -4   2  10       16.47       14.82      1.28 o
  -3   2  10      350.92      319.10     11.35 o
  -2   2  10        0.42       -1.74      1.99 o
  -1   2  10       62.42       57.35      5.11 o
   0   2  10      150.87      155.91      6.03 o
   1   2  10      147.44      143.79      5.35 o
   2   2  10        5.31        6.58      1.91 o
   3   2  10       43.66       31.91      3.07 o
   4   2  10       20.30       25.18      2.98 o
   5   2  10       19.28       21.03      4.45 o
 -10   3  10        1.81        4.67      1.70 o
  -9   3  10        4.95        1.31      1.31 o
  -8   3  10       81.30       95.58      3.21 o
  -7   3  10       66.73       65.45      2.89 o
  -6   3  10       17.67       18.14      1.78 o
  -5   3  10        4.68        5.59      1.45 o
  -4   3  10      131.80      129.84      3.88 o
  -3   3  10        1.49        0.90      0.72 o
  -2   3  10       98.23      106.15      4.65 o
  -1   3  10       12.26       18.38      2.25 o
   0   3  10       46.68       44.36      4.73 o
   1   3  10       69.79       72.06      3.67 o
   2   3  10       77.61       81.71      5.60 o
   3   3  10        8.62        7.57      2.08 o
   4   3  10       43.12       49.41      3.66 o
  -9   4  10        6.36        7.11      1.62 o
  -8   4  10        1.40        1.70      1.77 o
  -7   4  10        0.03        1.43      1.63 o
  -6   4  10       15.35       13.55      1.71 o
  -5   4  10       20.59       18.38      1.77 o
  -4   4  10      320.37      312.63      7.67 o
  -3   4  10       33.40       38.61      3.07 o
  -2   4  10      376.47      357.70      6.55 o
  -1   4  10        1.52        4.42      4.08 o
   0   4  10        3.61        1.97      1.15 o
   1   4  10       34.06       40.80      2.21 o
   2   4  10       19.24       18.71      3.15 o
   3   4  10        0.72       -0.62      1.99 o
   4   4  10        8.63        9.68      2.37 o
  -9   5  10       16.92       14.46      2.99 o
  -8   5  10       14.77       15.01      2.31 o
  -7   5  10       16.49       18.72      2.27 o
  -6   5  10        9.05        7.10      1.60 o
  -5   5  10       11.15       10.94      1.61 o
  -4   5  10        0.07        1.59      1.30 o
  -3   5  10        4.08        3.45      1.25 o
  -2   5  10       82.65       97.16      2.96 o
  -1   5  10       62.79       61.91      3.45 o
   0   5  10       10.26       13.29      1.46 o
   1   5  10        0.08        0.03      1.06 o
   2   5  10        0.58        1.28      1.09 o
   3   5  10       50.73       57.29      3.44 o
   4   5  10        5.02        2.06      1.98 o
  -9   6  10        0.10        0.36      1.99 o
  -8   6  10        4.33        1.85      2.19 o
  -7   6  10        0.00        1.33      1.81 o
  -6   6  10       15.56       13.62      2.12 o
  -5   6  10        2.86        0.39      1.72 o
  -4   6  10       20.91       22.13      1.89 o
  -3   6  10        0.11        0.65      1.24 o
  -2   6  10       69.35       70.03      2.68 o
  -1   6  10       19.00       21.37      1.54 o
   0   6  10       56.45       59.68      2.50 o
   1   6  10       25.98       26.32      2.13 o
   2   6  10       14.65       16.67      2.07 o
   3   6  10        4.89        2.74      1.57 o
   4   6  10       18.07       18.43      2.91 o
  -8   7  10        0.89       -1.38      1.91 o
  -7   7  10        0.33       -0.81      1.78 o
  -6   7  10        1.19        1.78      1.74 o
  -5   7  10       45.36       56.00      3.13 o
  -4   7  10       30.50       32.19      2.17 o
  -3   7  10       29.52       36.66      2.20 o
  -2   7  10        0.51        0.37      1.21 o
  -1   7  10       51.63       55.93      2.40 o
   0   7  10        7.93        8.58      1.06 o
   1   7  10       20.96       22.51      2.26 o
   2   7  10       32.75       38.24      5.90 o
   3   7  10       11.10       15.70      5.09 o
  -8   8  10        0.03        0.63      2.03 o
  -7   8  10        7.16        8.91      2.17 o
  -6   8  10       15.19       18.31      2.38 o
  -5   8  10        0.25        1.61      1.75 o
  -4   8  10        0.73        1.81      1.89 o
  -3   8  10       13.95       18.08      2.04 o
  -2   8  10        0.28       -0.72      1.20 o
  -1   8  10        2.47        1.47      1.34 o
   0   8  10       16.47       16.99      1.28 o
   1   8  10       55.80       66.52      2.42 o
   2   8  10        0.04       -3.37      3.37 o
   3   8  10        0.01       -3.88      3.88 o
  -7   9  10        0.17        3.95      2.06 o
  -6   9  10        0.07        2.26      2.31 o
  -5   9  10        3.78        6.01      2.05 o
  -4   9  10       25.24       27.17      3.88 o
  -3   9  10        6.43        6.35      1.78 o
  -2   9  10        4.15        4.65      1.59 o
  -1   9  10       11.07       11.54      2.59 o
   0   9  10        0.93       -0.84      1.24 o
   1   9  10        0.20       -0.84      1.04 o
   2   9  10       26.09       26.75      2.61 o
  -6  10  10       12.22       16.62      2.56 o
  -5  10  10       15.45       17.80      2.44 o
  -4  10  10        3.24        5.45      3.32 o
  -3  10  10        8.05       14.42      2.30 o
  -2  10  10        0.03       -0.41      1.54 o
  -1  10  10       11.64       13.76      1.89 o
   0  10  10        4.23        2.41      1.49 o
   1  10  10        3.09        4.39      1.28 o
  -5  11  10        9.16       16.00      2.48 o
  -4  11  10        1.26       -1.72      1.72 o
  -3  11  10        2.22        4.89      1.90 o
  -2  11  10        2.23       -0.47      1.63 o
  -1  11  10        8.21        4.37      1.68 o
   0  11  10        1.06       -1.27      1.42 o
  -9   0  11       14.20       15.30      2.66 o
  -7   0  11        2.08       -0.53      1.90 o
  -5   0  11       47.81       53.59      5.31 o
  -3   0  11        6.57        3.58      2.59 o
  -1   0  11        1.41       -1.62      2.02 o
   1   0  11       70.89       81.47      6.06 o
   3   0  11       40.88       46.10      5.21 o
  -9   1  11        2.31        0.69      1.46 o
  -8   1  11       81.00       81.81      2.97 o
  -7   1  11        1.86        2.32      1.36 o
  -6   1  11       41.72       45.26      4.29 o
  -5   1  11       27.43       32.49      3.11 o
  -4   1  11       16.09       15.96      3.58 o
  -3   1  11       40.35       42.62      3.22 o
  -2   1  11        4.53        5.58      1.86 o
  -1   1  11       18.86       17.77      2.40 o
   0   1  11       95.67       88.50      4.43 o
   1   1  11        8.79        6.94      2.06 o
   2   1  11        0.14        0.75      1.99 o
   3   1  11        8.11        0.36      6.39 o
  -9   2  11        0.06       -1.45      1.45 o
  -8   2  11        6.65        9.62      2.09 o
  -7   2  11       16.46       16.51      1.84 o
  -6   2  11       53.71       48.24      2.94 o
  -5   2  11        5.63        6.11      1.22 o
  -4   2  11       22.45       22.71      3.44 o
  -3   2  11       13.27       13.24      2.27 o
  -2   2  11       10.25        6.93      2.97 o
  -1   2  11       45.84       43.61      3.23 o
   0   2  11       62.89       62.70      6.73 o
   1   2  11       20.19       32.40      2.99 o
   2   2  11       95.30       99.46      4.94 o
   3   2  11       68.76       81.16     11.62 o
  -9   3  11        5.26        6.01      1.56 o
  -8   3  11        4.71        5.99      1.96 o
  -7   3  11        3.45        4.68      1.55 o
  -6   3  11       22.15       17.36      1.81 o
  -5   3  11       18.50       23.40      1.77 o
  -4   3  11        5.38        1.97      2.22 o
  -3   3  11      101.45      104.00      7.25 o
  -2   3  11        0.30        2.12      1.80 o
  -1   3  11       56.48       67.73      6.20 o
   0   3  11        7.08       10.20      2.11 o
   1   3  11       45.06       46.35      3.32 o
   2   3  11        3.12        5.62      2.12 o
   3   3  11       39.23       54.64      3.91 o
  -9   4  11       29.39       34.03      3.01 o
  -8   4  11        3.10        3.44      1.94 o
  -7   4  11       25.82       32.55      2.65 o
  -6   4  11      116.14      126.96      3.99 o
  -5   4  11       14.29       13.44      2.35 o
  -4   4  11       45.73       54.42      2.38 o
  -3   4  11        0.00        1.29      1.78 o
  -2   4  11      140.80      131.91      5.69 o
  -1   4  11        2.36        1.53      1.75 o
   0   4  11        0.40        1.28      1.69 o
   1   4  11       15.55       12.74      2.91 o
   2   4  11       18.78       18.72      2.51 o
   3   4  11        0.29        0.96      1.95 o
  -8   5  11        0.26       -0.88      1.88 o
  -7   5  11        2.18        4.41      1.92 o
  -6   5  11        3.84        0.99      1.69 o
  -5   5  11        5.12        2.96      1.92 o
  -4   5  11      115.63      118.81      3.69 o
  -3   5  11        2.08        1.68      1.26 o
  -2   5  11       12.85       13.10      2.64 o
  -1   5  11        0.66        2.85      1.73 o
   0   5  11       55.56       54.99      7.64 o
   1   5  11        0.12       -1.29      1.55 o
   2   5  11        0.72        1.28      1.80 o
   3   5  11        5.68        9.37      2.36 o
  -8   6  11        0.05        1.28      1.94 o
  -7   6  11        2.44        4.51      2.77 o
  -6   6  11        4.17        4.79      1.91 o
  -5   6  11        3.76        3.08      2.17 o
  -4   6  11        0.03       -1.06      1.35 o
  -3   6  11       61.62       66.46      2.78 o
  -2   6  11       22.76       27.16      1.90 o
  -1   6  11       51.95       60.35      3.76 o
   0   6  11        8.33        6.37      4.57 o
   1   6  11       17.29       15.94      4.65 o
   2   6  11       19.80       22.95      6.83 o
  -7   7  11        0.43        2.70      1.91 o
  -6   7  11        0.23       -1.52      1.77 o
  -5   7  11       13.36       18.38      2.33 o
  -4   7  11      111.35      120.36      4.44 o
  -3   7  11        0.59        0.64      1.42 o
  -2   7  11       29.35       26.56      1.93 o
  -1   7  11       11.26       10.49      1.42 o
   0   7  11       10.69       14.78      2.14 o
   1   7  11        8.50        9.45      3.31 o
   2   7  11        0.02       -0.86      1.47 o
  -7   8  11        0.30       -0.47      2.06 o
  -6   8  11       22.74       23.12      2.66 o
  -5   8  11        2.17        1.60      1.93 o
  -4   8  11       17.05       16.10      2.21 o
  -3   8  11        2.52        3.51      2.40 o
  -2   8  11       33.33       31.11      2.33 o
  -1   8  11        5.59        7.04      1.90 o
   0   8  11        0.94        0.61      1.51 o
   1   8  11        0.00       -1.06      1.40 o
  -6   9  11        0.72       -1.42      1.92 o
  -5   9  11        0.00        1.73      3.49 o
  -4   9  11        1.09        0.90      1.83 o
  -3   9  11       15.88       17.42      2.27 o
  -2   9  11        0.05        1.35      3.24 o
  -1   9  11        4.79        5.14      1.63 o
   0   9  11        1.39       -1.08      1.30 o
  -4  10  11        0.18        2.99      1.89 o
  -3  10  11       14.51       14.35      2.24 o
  -2  10  11        6.07        6.72      1.92 o
  -8   0  12       32.65       34.12      5.62 o
  -6   0  12       22.06       15.19      4.10 o
  -4   0  12        1.85       -0.02      2.59 o
  -2   0  12      166.14      164.49      9.31 o
   0   0  12        6.79        8.30      3.29 o
   2   0  12       50.33       43.83      5.41 o
  -8   1  12        6.32        6.65      2.50 o
  -7   1  12       17.13       16.67      4.46 o
  -6   1  12       18.49       18.24      4.32 o
  -5   1  12       22.84       25.42      3.03 o
  -4   1  12        2.95        2.94      2.06 o
  -3   1  12       22.23       21.70      2.84 o
  -2   1  12       11.81       10.66      2.35 o
  -1   1  12        0.07        0.40      1.87 o
   0   1  12       26.69       30.10      3.04 o
   1   1  12       32.91       38.01      3.41 o
   2   1  12        0.14        1.35      2.14 o
  -8   2  12       21.96       24.76      2.62 o
  -7   2  12       10.26       13.45      2.85 o
  -6   2  12       10.16        8.58      2.58 o
  -5   2  12        0.19       -0.65      2.28 o
  -4   2  12        1.74       -0.18      2.75 o
  -3   2  12        0.00       -1.81      2.25 o
  -2   2  12       22.10       22.68      3.04 o
  -1   2  12       66.16       67.26      4.20 o
   0   2  12        7.05        4.87      2.54 o
   1   2  12        0.97        2.84      2.30 o
   2   2  12        0.53       -0.10      2.35 o
  -8   3  12        1.27       -0.60      1.72 o
  -7   3  12       15.75       15.79      2.10 o
  -6   3  12       37.45       37.54      2.51 o
  -5   3  12        3.61        2.82      2.25 o
  -4   3  12        3.34        3.74      2.09 o
  -3   3  12       17.40       18.03      2.83 o
  -2   3  12       27.37       28.04      4.71 o
  -1   3  12        9.54        8.05      2.22 o
   0   3  12       47.68       43.78      6.19 o
   1   3  12        0.64        5.57      4.17 o
   2   3  12       19.04       18.43      2.88 o
  -8   4  12        0.06        0.53      3.49 o
  -7   4  12        2.08        0.37      1.71 o
  -6   4  12       13.63       10.56      1.69 o
  -5   4  12       52.82       55.28      2.75 o
  -4   4  12       21.28       20.22      3.04 o
  -3   4  12       42.49       46.00      3.76 o
  -2   4  12        0.96       -0.34      1.88 o
  -1   4  12       12.55       15.95      2.58 o
   0   4  12       10.09       12.81      2.43 o
   1   4  12        0.74       -1.53      1.95 o
  -7   5  12        8.62        6.27      2.19 o
  -6   5  12        1.91        0.08      1.73 o
  -5   5  12        1.23        1.13      1.56 o
  -4   5  12      120.32      131.28      4.07 o
  -3   5  12       20.57       26.83      3.10 o
  -2   5  12       93.73      111.30      5.50 o
  -1   5  12        0.48        0.53      3.03 o
   0   5  12        2.34       -0.65      1.85 o
   1   5  12       21.94       26.14      2.93 o
  -7   6  12        0.29       -0.04      4.20 o
  -6   6  12       14.45       15.69      2.27 o
  -5   6  12        0.07       -1.35      1.56 o
  -4   6  12       47.08       55.17      3.01 o
  -3   6  12       20.84       20.00      3.01 o
  -2   6  12       22.69       24.44      3.00 o
  -1   6  12        8.58        8.58      2.37 o
   0   6  12       27.03       23.33      5.25 o
  -6   7  12       19.40       27.95      3.63 o
  -5   7  12        2.64        4.02      1.89 o
  -4   7  12        3.81        6.93      1.87 o
  -3   7  12       13.10       13.95      2.09 o
  -2   7  12        0.71        1.97      2.03 o
  -1   7  12        8.16        7.03      2.26 o
  -4   8  12       15.37       19.17      2.38 o
  -3   8  12       16.71       18.89      5.74 o
  -2   8  12        8.98       11.42      1.88 o
  -7   0  13       54.35       60.16      6.93 o
  -5   0  13        8.62        7.29      3.60 o
  -3   0  13       10.49        9.62      3.64 o
  -1   0  13       44.49       47.39      5.53 o
  -7   1  13        1.78        3.20      2.66 o
  -6   1  13        1.75        0.46      2.18 o
  -5   1  13        7.51        7.08      2.53 o
  -4   1  13       13.99       10.46      4.16 o
  -3   1  13        2.39        3.60      2.16 o
  -2   1  13       49.34       46.64      5.75 o
  -1   1  13        0.01       -1.85      1.85 o
   0   1  13        7.00       10.38      2.60 o
  -6   2  13       14.26       14.81      4.57 o
  -5   2  13        0.37       -1.25      2.14 o
  -4   2  13        4.24        5.46      3.58 o
  -3   2  13       14.51       14.16      4.29 o
  -2   2  13        1.47        2.49      2.18 o
  -1   2  13        8.81       12.45      2.70 o
   0   2  13       13.51        7.75      2.81 o
  -6   3  13        3.11        2.05      2.43 o
  -5   3  13       27.62       29.72      3.57 o
  -4   3  13       16.13       18.12      4.63 o
  -3   3  13        0.95        1.63      2.19 o
  -2   3  13        4.36        6.18      2.37 o
  -1   3  13       16.13       17.70      2.85 o
  -5   4  13        5.13        6.22      2.68 o
  -4   4  13       26.58       27.84      3.52 o
  -3   4  13        0.21       -0.79      3.56 o
  -2   4  13        0.39        2.54      2.22 o
  -1   4  13        0.05       -1.95      1.95 o
  -5   5  13        5.18        4.52      3.49 o
  -4   5  13        2.23        1.81      2.62 o
  -3   5  13        5.31        4.95      2.53 o
  -2   5  13       40.13       47.15      6.69 o
 
